# Supplementary material for: Genetic divergences and hybridization within the Sebastes inermis complex
Source: PeerJ. 2023 Nov 15;11:e16391. doi: 10.7717/peerj.16391 (PMC10656903; doi:10.7717/peerj.16391)
Supplement: Supplemental Information 11 [file peerj-11-16391-s011.fas]

>HBB_120
CTTGTAAACCAGATGTCGGAGGTTAAAATCCTCCCTACTGCTCAAAGAAAGGAGATTCTA
ACTCCCACCCCTGACTCCCAAAGCCAGGATTCTTAGTTAAACTATTCTTTGTCATATATG
TATAATAATTTTTTATACATATATGTATTATCAACATTAATTTATATGAACCATATCATA
TGGCATTCAAGTACATATATGTTTTATCACCATTCATAGGGTTAAACCATTCAAGTCTAA
CACAGAACGAAGATTTTATACAAAGCATGACTAATAAGATCTAACAAACGTTTAATAAAT
AGTGGACGAAAATCAAGACCTAATACAAAATCCATAAGTCAAGTTATACCTTTAATCAAA
ATCCCGCCAAACTCAAATACTTAATGTAGTAAGAGCCGACCAACAAGTCCATTTCTTAAT
GCCAACGATTATTGAAGGTGAGGGACAAATACTGTGGGGGTTTCACATAGTGATTTATTC
CTGGCATTTGGTTCCTATTTCAGGGCCATAATAACTTAAACCTCCCCAATAATATCATTC
CAAAGGGCATAAGTTAATGGTGGAAAACAATAACGGGAGCAACCACCATGCCGAGCGTTC
TTTCCATCGGGCATTT
>HBB_130
CTTGTAAACCAGATGTCGGAGGTTAAAATCCTCCCTACTGCTCAAAGAAAGGAGATTCTA
ACTCCCACCCCTGACTCCCAAAGCCAGGATTCTTAGTTAAACTATTCTTTGTCATATATG
TATAATAATTTTTTATACATATATGTATTATCAACATTAATTTATATGAACCATATCATA
TGGCATTCAAGTACATATATGTTTTATCACCATTCATAGGGTTAAACCATTCAAGTCTAA
CACAGAACGAAGATTTTATACAAAGCATGACTGATAAGATCTAACAAACGTTTAATAAAT
AGTGGACGAAAGTCAAGACCTAATACAAAATCCATAAGTCAAGTTATACCTTTAATCAAA
ATCCCGCCAAACTCAAATACTTAATGTAGTAAGAGCCGACCAACAAGTCCATTTCTTAAT
GCCAACGGTTATTGAAGGTGAGGGACAAATATTGTGGGGGTTTCACATAGTGATTTATTC
CTGGCATTTGGTTCCTATTTCAGGGCCATAATAACTTAAACCTCCCCAATAATATCATTC
CAAAGGGCATAAGTTAATGGTGGAAAACAATAACGGGAGCAACCACCATGCCGAGCGTTC
TTTCCATCGGGCATTT
>HBB_137
CTTGTAAACCAGATGTCGGAGGTTAAAATCCTCCCTACTGCTCAAAGAAAGGAGATTCTA
ACTCCCACCCCTGACTCCCAAAGCCAGGATTCTTAGTTAAACTATTCTTTGTCATATATG
TATAATAATTTTTTATACATATATGTATTATCAACATTAATTTATATGGACCATATCATA
TGACATTCAAGTACATATATGTTTTATCACCATTCATAGGGTTAAACCATTCAAGTCTAA
CACAGAACGAAGATTTTATACAAAGCATGACTAATAAGATCTAACAAACGTTTAATAAAT
AGTGGACGAAAGTCAAGACCTAATACAAAATCCATAAGTCAAGTTATACCTTTAATCAAA
ATCCCGCCAAACTCAAATACTTAATGTAGTAAGAGCCGACCAACAAGTCCATTTCTTAAT
GCCAACGATTATTGAAGGTGAGGGACAAATACTGTGGGGGTTTCACATAGTGATTTATTC
CTGGCATTTGGTTCCTATTTCAGGGCCATAATAACTTAAACCTCCCCAATAATATCATTC
CAAAGGGCATAAGTTAATGGTGGAAAACAATAACGGGAGCAACCACCATGCCGAGCATTC
TTTCCATCGGGCATTT
>HBB_146
CTTGTAAACCAGATGTCGGAGGTTAAAATCCTCCCTACTGCTCAAAGAAAGGAGATTCTA
ACTCCCACCCCTGACTCCCAAAGCCAGGATTCTTAGTTAAACTATTCTTTGTCATATATG
TATAATAATTTTTTATACATATATGTATTATCAACATTAATTTATATGAACCATATCATA
TAGCATTCAAGTACATATATGTTTTATCACCATTCATAGGGTTAAACCATTCAAGTCTAA
CACAGAACGAAGATTTTATACAAAGCATGACTAATAAGATCTAACAAACGTTTAATAAAT
AGTGGACGAAAATCAAGACCTAATACAAAATCCATAAGTCAAGTTATACCTTTAATCAAA
ATCCCGCCAAACTCAAATACTTAATGTAGTAAGAGCCGACCAACAAGTCCATTTCTTAAT
GCCAACGATTATTGAAGGTGAGGGACAAATACTGTGGGGGTTTCACATAGTGATTTATTC
CTGGCATTTGGTTCCTATTTCAGGGCCATAATAACTTAAACCTCCCCAATAATATCATTC
CAAAGGGCATAAGTTAATGGTGGAAAACAATAACGGGAGCAACCACCATGCCGAGCGTTC
TTTCCATCGGGCATTT
>HBB_154
CTTGTAAACCAGATGTCGGAGGTTAAAATCCTCCCTACTGCTCAAAGAAAGGAGATTCTA
ACTCCCACCCCTGACTCCCAAAGCCAGGATTCTTAGTTAAACTATTCTTTGTCATATATG
TATAATAATTTTTTATACATATATGTATTATCAACATTAATTTATATGAACCATATCATA
TGACATTCAAGTACATATATGTTTTATCACCATTCATAGGGTTTAACCATTCAAGTCTAA
CACAGAACGAAGATTTTATACAAAGCATGACTAATAAGATCTAACAAATGTTTAATAAAT
AGTGGACGAAAATCAAGACCTAATACAAAATCCATAAGTCAAGTTATACCTTTAATCAAA
ATCCCGCCAAACTCAAATACTTAATGTAGTAAGAGCCGACCAACAAGTCCATTTCTTAAT
GCCAACGATTATTGAAGGTGAGGGACAAATACTGTGGGGGTTTCACATAGTGATTTATTC
CTGGCATTTGGTTCCTATTTCAGGGCCATAATAACTTAAACCTCCCCAATAATATCATTC
CAAAGGGCATAAGTTAATGGTGGAAAACAATAACGGGAGCAACCACCATGCCGAGCGTTC
TTTCCATCGGGCATTT
>HBB_210
CTTGTAAACCAGATGTCGGAGGTTAAAATCCTCCCTACTGCTCAAAGAAAGGAGATTCTA
ACTCCCACCCCTGACTCCCAAAGCCAGGATTCTTAGTTAAACTATTCTTTGTCATATATG
TATAATAATTTTTTATACATATATGTATTATCAACATTAATTTATATGAACCATATCATA
TGGCATTCAAGTACATATATGTTTTATCACCATTCATAGGGTTAAACCATTCAAGTCTAA
CACAGAACGAAGATTTTATACAAAGCATGACTAATAAGATCTAACAAACGTTTAATAAAT
AGTGGACGAAAATCAAGACCTAATACAAAATCCATAAGTCAAGTTATACCTTTAATCAAA
ATCCCGCCAAACTCAAATACTTAATGTAGTAAGAGCCGACCAACAAGTCCATTTCTTAAT
GCCAACGATTATTGAAGGTGAGGGACAAATACTGTGGGGGTTTCACATAGTGATTTATTC
CTGGCATTTGGTTCCTATTTCAGGGCCATAATAACTTAAACCTCCCCAATAACATCATTC
CAAAGGGCATAAGTTAATGGTGGAAAACAATAACGGGAGCAACCACCATGCCGAGCGTTC
TTTCCATCGGGCATTT
>HBB_212
CTTGTAAACCAGATGTCGGAGGTTAAAATCCTCCCTACTGCTCAAAGAAAGGAGATTCTA
ACTCCCACCCCTGACTCCCAAAGCCAGGATTCTTAGTTAAACTATTCTTTGTCATATATG
TATAATAATTTTTTATACATATATGTATTATCAACATTAATTTATATGAACCATATCATA
TGGCATTCAAGTACATATATGTTTTATCACCATTCATAGGGTTAAACCATTCAAGTCTAA
CACAGAACGAAGATTTTATACAAAGCATGACTAATAAGATCTAACAAACGTTTAATAAAT
AGTGGACGAAAATCAAGACCTAATACAAAATCCATAAGTCAAGTTATACCTTTAATCAAA
ATCCCGCCAAACTCAAATACTTAATGTAGTAAGAGCCGACCAACAAGTCCATTTCTTAAT
GCCAACGATTATTGAAGGTGAGGGACAAATACTGTGGGGGTTTCACATAGTGATTTATTC
CTGGCATTTGGTTCCTATTTCAGGGCCATAATAACTTAAACCTCCCCAATAATATCATTC
CAAAGGGCATAAGTTAATGGTGGAAAACAATAACGGGAGCAACCACCATGCCGAGCGTTC
TTTCCATCGGGCATTT
>HBB_223
CTTGTAAACCAGATGTCGGAGGTTAAAATCCTCCCTACTGCTCAAAGAAAGGAGATTCTA
ACTCCCACCCCTGACTCCCAAAGCCAGGATTCTTAGTTAAACTATTCTTTGTCATATATG
TATAATAATTTTTTATACATATATGTATTATCAACATTAATTTATATGGACCATATCATA
TGACATTCAAGTACATATATGTTTTATCACCATTCATAGGGTTAAACCATTCAAGTCTAA
CACAGAACGAATATTTTATACAAAGCATGACTAATAAGATCTAACAAACGTTTAATAAAT
AGTGGACGAAAATCAAGACCTAATACAAAATCCATAAGTCAAGTTATACCTTTAATCAAA
ATCCCGCCAAACTCAAATACTTAATGTAGTAAGAACCGACCAACAAGTCCATTTCTTAAT
GCCAACGATTATTGAAGGTGAGGGACAAATACTGTGGGGGTTTCACATAGTGATTTATTC
CTGGCATTTGGTTCCTATTTCAGGGCCATAATAACTTAAACCTCCCCAATAATATCATTC
CAAAGGGCATAAGTTAATGGTGGAAAACAATAACGGGAGCAACCACCATGCCGAGCATTC
TTTCCATCGGGCATTT
>HBB_224
CTTGTAAACCAGATGTCGGAGGTTAAAATCCTCCCTACTGCTCAAAGAAAGGAGATTCTA
ACTCCCACCCCTGACTCCCAAAGCCAGGATTCTTAGTTAAACTATTCTTTGTCATATATG
TATAATAATTTTTTATACATATATGTATTATCAACATTAATTTATATGGACCATATCATA
TGGCATTCAAGTACATATATGTTTTATCACCATTCATAGGGTTAAACCATTCAAGTCTAA
CACAGAACGAAGATTTTATACAAAGCATGACTAATAAGATCTAACAAACGTTTAATAAAT
AGTGGACGAAAATCAAGACCTAATACAAAATCCATAAGTCAAGTTATACCTTTAATCAAA
ATCCCGCCAAACTCAAATACTTAATGTAGTAAGAGCCGACCAACAAGTCCATTTCTTAAT
GCCAACGATTATTGAAGGTGAGGGACAAATACTGTGGGGGTTTCACATAGTGATTTATTC
CTGGCATTTGGTTCCTATTTCAGGGCCATAATAACTTAAACCTCCCCAATAATATCATTC
CAAAGGGCATAAGTTAATGGTGGAAAACAATAACGGGAGCAACCACCATGCCGAGCGTTC
TTTCCATCGGGCATTT
>HBB_320
CTTGTAAACCAGATGTCGGAGGTTAAAATCCTCCCTACTGCTCAAAGAAAGGAGATTCTA
ACTCCCACCCCTGACTCCCAAAGCCAGGATTCTTAGTTAAACTATTCTTTGTCATATATG
TATAATAATTTTTTATACATATATGTATTATCAACATTAATTTATATGGACCATATCATA
TGACATTCAAGTACATATATGTTTTATCACCATTCATAGGGTTAAACCATTCAAGTCTAA
CACAGAACGAAGATTTTATATAAAGCATGACTAATAAGATCTAACAAACGTTTAATAAAT
AGTGGACGAAAATCAAGACCTAATACAAAATCCATAAGTCAAGTTATACCTTTAATCAAA
ATCCCGCCAAACTCAAATACTTAATGTAGTAAGAGCCGACCAACAAGTCCATTTCTTAAT
GCCAACGATTATTGAAGGTGAGGGACAAATACTGTGGGGGTTTCACATAGTGATTTATTC
CTGGCATTTGGTTCCTATTTCAGGGCCATAATAACTTAAACCTCCCCAATAATATCATTC
CAAAGGGCATAAGTTAATGGTGGAAAACAATAACGGGAGCAACCACCATGCCGAGCGTTC
TTTCCATCGGGCATTT
>HBB_327
CTTGTAAACCAGATGTCGGAGGTTAAAATCCTCCCTACTGCTCAAAGAAAGGAGATTCTA
ACTCCCACCCCTGACTCCCAAAGCCAGGATTCTTAGTTAAACTATTCTTTGTCATATATG
TATAATAATTTTTTATACATATATGTATTATCAACATTAATTTATATGAACCATATCATA
TGGCATTCAAGTACATATATGTTTTATCACCATTCATAGGGTTAAACCATTCAAGTCTAA
CACAGAACGAAGATTTTATACAAAGCATGACTAATAAGATCTAACAAACGTTTAATAAAT
AGTGGACGAAAATCAAGACCTAATACAAAATCCATAAGTCAAGTTATACCTTTAATCAAA
ATCCCGCCAAACTCAAATACTTAATGTAGTAAGAGCCGACCAACAAGTCCATTTCTTAAT
GCCAACGATTATTGAAGGTGAGGGACAAATACTGTGGGGGTTTCACATAGTGATTTATTC
CTGGCATTTGGTTCCTATTTCAGGGCCATAATAACTTAAACCTCCCCAATAATATCATTC
CAAAGGGCATAAGTTAATGGTGGAAAACAATAACGGGAGCAACCACCATGCCGAGCGTTC
TTTCCATCGGGCATTT
>HBB_329
CTTGTAAACCAGATGTCGGAGGTTAAAATCCTCCCTACTGCTCAAAGAAAGGAGATTCTA
ACTCCCACCCCTGACTCCCAAAGCCAGGATTCTTAGTTAAACTATTCTTTGTCATATATG
TATAATAATTTTTTATACATATATGTATTATCAACATTAATTTATATGAACCATATCATA
TGGCATTCAAGTACATATATGTTTTATCACCATTCATAGGGTTAAACCATTCAAGTCTAA
CACAGAACGAAGATTTTATACAAAGCATGACTAATAAGATCTAACAAACGTTTAATAAAT
AGTGGACGAAAATCAAGACCTAATACAAAATCCATAAGTCAAGTTATACCTTTAATCAAA
ATCCCGCCAAACTCAAATACTTAATGTAGTAAGAGCCGACCAACAAGTCCATTTCTTAAT
GCCAACGATTATTGAAGGTGAGGGACAAATACTGTGGGGGTTTCACATAGTGATTTATTC
CTGGCATTTGGTTCCTATTTCAGGGCCATAATAACTTAAACCTCCCCAATAATATCATTC
CAAAGGGCATAAGTTAATGGTGGAAAACAATAACGGGAGCAACCACCATGCCGAGCGTTC
TTTCCATCGGGCATTT
>HBB_331
CTTGTAAACCAGATGTCGGAGGTTAAAATCCTCCCTACTGCTCAAAGAAAGGAGATTCTA
ACTCCCACCCCTGACTCCCAAAGCCAGGATTCTTAGTTAAACTATTCTTTGTCATATATG
TATAATAATTTTTTATACATATATGTATTATCAACATTAATTTATATGAACCATATCATA
TGGCATTCAAGTACATATATGTTTTATCACCATTCATAGGGTTAAACCATTCAAGTCTAA
CACAGAACGAAGATTTTATACAAAGCATGACTAATAAGATCTAACAAACGTTTAATAAAT
AGTGGACGAAAATCAAGACCTAATACAAAATCCATAAGTCAAGTTATACCTTTAATCAAA
ATCCCGCCAAACTCAAATACTTAATGTAGTAAGAGCCGACCAACAAGTCCATTTCTTAAT
GCCAACGATTATTGAAGGTGAGGGACAAATACTGTGGGGGTTTCACATAGTGATTTATTC
CTGGCATTTGGTTCCTATTTCAGGGCCATAATAACTTAAACCTCCCCAATAATATCATTC
CAAAGGGCATAAGTTAATGGTGGAAAACAATAACGGGAGCAACCACCATGCCGAGCGTTC
TTTCCATCGGGCATTT
>HBB_332
CTTGTAAACCAGATGTCGGAGGTTAAAATCCTCCCTACTGCTCAAAGAAAGGAGATTCTA
ACTCCCACCCCTGACTCCCAAAGCCAGGATTCTTAGTTAAACTATTCTTTGTCATATATG
TATAATAATTTTTTATACATATATGTATTATCAACATTAATTTATATGGACCATATCATA
TGACATTCAAGTACATATATGTTTTATCACCATTCATAGGGTTAAACCATTCAAGTCTAA
CACAGAACGAAGATTTTATACAAAGCATGACTAATAAGATCTAACAAACGTTTAATAAAT
AGTGGACGAAAGTCAAGACCTAATACAAAATCCATAAGTCAAGTTATACCTTTAATCAAA
ATCCCGCCAAACTCAAATACTTAATGTAGTAAGAACCGACCAACAAGTCCATTTCTTAAT
GCCAACGGTTATTGAAGGTGAGGGACAAATACTGTGGGGGTTTCACATAGTGATTTATTC
CTGGCATTTGGTTCCTATTTCAGGGCCATAATAACTTAAACCTCCCCAATAATATCATTC
CAAAGGGCATAAGTTAATGGTGGAAAACAATAACGGGAGCAACCACCATGCCGAGCGTTC
TTTCCATAGGGCATTT
>HBB_350
CTTGTAAACCAGATGTCGGAGGTTAAAATCCTCCCTACTGCTCAAAGAAAGGAGATTCTA
ACTCCCACCCCTGACTCCCAAAGCCAGGATTCTTAGTTAAACTATTCTTTGTCATATATG
TATAATAATTTTTTATACATATATGTATTATCAACATTAATTTATATGAACCATATCATA
TGGCATTCAAGTACATATATGTTTTATCACCATTCATAGGGTTAAACCATTCAAGTCTAA
CACAGAACGAAGATTTTATACAAAGCATGACTGATAAGATCTAACAAACGTTTAATAAAT
AGTGGACGAAAGTCAAGACCTAATACAAAATCCATAAGTCAAGTTATACCTTTAATCAAA
ATCCCGCCAAACTCAAATACTTAATGTAGTAAGAGCCGACCAACAAGTCCATTTCTTAAT
GCCAACGGTTATTGAAGGTGAGGGACAAATATTGTGGGGGTTTCACATAGTGATTTATTC
CTGGCATTTGGTTCCTATTTCAGGGCCATAATAACTTAAACCTCCCCAATAATATCATTC
CAAAGGGCATAAGTTAATGGTGGAAAACAATAACGGGAGCAACCACCATGCCGAGCGTTC
TTTCCATCGGGCATTT
>HBB_352
CTTGTAAACCAGATGTCGGAGGTTAAAATCCTCCCTACTGCTCAAAGAAAGGAGATTCTA
ACTCCCACCCCTGACTCCCAAAGCCAGGATTCTTAGTTAAACTATTCTTTGTCATATATG
TATAATAATTTTTTATACATATATGTATTATCAACATTAATTTATATGAACCATATCATA
TGACATTCAAGTACATATATGTTTTATCACCATTCATAGGGTTAAACCATTCAAGTCTAA
CACAGAACGAAGATTTTATACAAAGCATGACTGATAAGATCTAACAAACGTTTAATAAAT
AGTGGACGAAAGTCAAGACCTAATACAAAATCCATAAGTCAAGTTATACCTTTAATCAAA
ATCCCGCCAAACTCAAATACTTAATGTAGTAAGAGCCGACCAACAAGTCCATTTCTTAAT
GCCAACGGTTATTGAAGGTGAGGGACAAATATTGTGGGGGTTTCACATAGTGATTTATTC
CTGGCATTTGGTTCCTATTTCAGGGCCATAATAACTTAAACCTCCCCAATAATATCATTC
CAAAGGGCATAAGTTAATGGTGGAAAACAATAACGGGAGCAACCACCATGCCGAGCGTTC
TTTCCATCGGGCATTT
>HBB_361
CTTGTAAACCAGATGTCGGAGGTTAAAATCCTCCCTACTGCTCAAAGAAAGGAGATTCTA
ACTCCCACCCCTGACTCCCAAAGCCAGGATTCTTAGTTAAACTATTCTTTGTCATATATG
TATAATAATTTTTTATACATATATGTATTATCAACATTAATTTATATGAACCATATCATA
TGGCATTCAAGTACATATATGTTTTATCACCATTCATAGGGTTAAACCATTCAAGTCTAA
CACAGAACGAAGATTTTATACAAAGCATGACTAATAAGATCTAACAAACGTTTAATAAAT
AGTGGACGAAAATCAAGACCTAATACAAAATCCATAAGTCAAGTTATACCTTTAATCAAA
ATCCCGCCAAACTCAAATACTTAATGTAGTAAGAGCCGACCAACAAGTCCATTTCTTAAT
GCCAACGATTATTGAAGGTGAGGGACAAATACTGTGGGGGTTTCACATAGTGATTTATTC
CTGGCATTTGGTTCCTATTTCAGGGCCATAATAACTTAAACCTCCCCAATAACATCATTC
CAAAGGGCATAAGTTAATGGTGGAAAACAATAACGGGAGCAACCACCATGCCGAGCGTTC
TTTCCATCGGGCATTT
>HBB_378
CTTGTAAACCAGATGTCGGAGGTTAAAATCCTCCCTACTGCTCAAAGAAAGGAGATTCTA
ACTCCCACCCCTGACTCCCAAAGCCAGGATTCTTAGTTAAACTATTCTTTGTCATATATG
TATAATAATTTTTTATACATATATGTATTATCAACATTAATTTATATGAACCATATCATA
TGGCATTCAAGTACATATATGTTTTATCACCATTCATAGGGTTAAACCATTCAAGTCTAA
CACAGAACGAAGATTTTATACAAAGCATGACTAATAAGATCTAACAAACGTTTAATAAAT
AGTGGACGAAAATCAAGACCTAATACAAAATCCATAAGTCAAGTTATACCTTTAATCAAA
ATCCCGCCAAACTCAAATACTTAATGTAGTAAGAGCCGACCAACAAGTCCATTTCTTAAT
GCCAACGATTATTGAAGGTGAGGGACAAATACTGTGGGGGTTTCACATAGTGATTTATTC
CTGGCATTTGGTTCCTATTTCAGGGCCATAATAACTTAAACCTCCCCAATAATATCATTC
CAAAGGGCATAAGTTAATGGTGGAAAACAATAACGGGAGCAACCACCATGCCGAGCGTTC
TTTCCATCGGGCATTT
>HBB_380
CTTGTAAACCAGATGTCGGAGGTTAAAATCCTCCCTACTGCTCAAAGAAAGGAGATTCTA
ACTCCCACCCCTGACTCCCAAAGCCAGGATTCTTAGTTAAACTATTCTTTGTCATATATG
TATAATAATTTTTTATACATATATGTATTATCAACATTAATTTATATGAACCATATCATA
TGGCATTCAAGTACATATATGTTTTATCACCATTCATAGGGTTAAACCATTCAAGTCTAA
CACAGAACGAAGATTTTATACAAAGCATGACTGATAAGATCTAACAAACGTTTAATAAAT
AGTGGACGAAAGTCAAGACCTAATACAAAATCCATAAGTCAAGTTATACCTTTAATCAAA
ATCCCGCCAAACTCAAATACTTAATGTAGTAAGAGCCGACCAACAAGTCCATTTCTTAAT
GCCAACGGTTATTGAAGGTGAGGGACAAATATTGTGGGGGTTTCACATAGTGATTTATTC
CTGGCATTTGGTTCCTATTTCAGGGCCATAATAACTTAAACCTCCCCAATAATATCATTC
CAAAGGGCATAAGTTAATGGTGGAAAACAATAACGGGAGCAACCACCATGCCGAGCGTTC
TTTCCATCGGGCATTT
>HBB_383
CTTGTAAACCAGATGTCGGAGGTTAAAATCCTCCCTACTGCTCAAAGAAAGGAGATTCTA
ACTCCCACCCCTGACTCCCAAAGCCAGGATTCTTAGTTAAACTATTCTTTGTCATATATG
TATAATAATTTTTTATACATATATGTATTATCAACATTAATTTATATGAACCATATCATA
TGACATTCAAGTACATATATGTTTTATCACCATTCATAGGGTTTAACCATTCAAGTCTAA
CACAGAACGAAGATTTTATACAAAGCATGACTAATAAGATCTAACAAATGTTTAATAAAT
AGTGGACGAAAATCAAGACCTAATACAAAATCCATAAGTCAAGTTATACCTTTAATCAAA
ATCCCGCCAAACTCAAATACTTAATGTAGTAAGAGCCGACCAACAAGTCCATTTCTTAAT
GCCAACGATTATTGAAGGTGAGGGACAAATACTGTGGGGGTTTCACATAGTGATTTATTC
CTGGCATTTGGTTCCTATTTCAGGGCCATAATAACTTAAACCTCCCCAATAATATCATTC
CAAAGGGCATAAGTTAATGGTGGAAAACAATAACGGGAGCAACCACCATGCCGAGCGTTC
TTTCCATCGGGCATTT
>HBB_407
CTTGTAAACCAGATGTCGGAGGTTAAAATCCTCCCTACTGCTCAAAGAAAGGAGATTCTA
ACTCCCACCCCTGACTCCCAAAGCCAGGATTCTTAGTTAAACTATTCTTTGTCATATATG
TATAATAATTTTTTATACATATATGTATTATCAACATTAATTTATATGAACCATATCATA
TGGCATTCAAGTACATATATGTTTTATCACCATTCATAGGGTTAAACCATTCAAGTCTAA
CACAGAACGAAGATTTTATACAAAGCATGACTGATAAGATCTAACAAACGTTTAATAAAT
AGTGGACGAAAGTCAAGACCTAATACAAAATCCATAAGTCAAGTTATACCTTTAATCAAA
ATCCCGCCAAACTCAAATACTTAATGTAGTAAGAGCCGACCAACAAGTCCATTTCTTAAT
GCCAACGGTTATTGAAGGTGAGGGACAAATATTGTGGGGGTTTCACATAGTGATTTATTC
CTGGCATTTGGTTCCTATTTCAGGGCCATAATAACTTAAACCTCCCCAATAATATCATTC
CAAAGGGCATAAGTTAATGGTGGAAAACAATAACGGGAGCAACCACCATGCCGAGCGTTC
TTTCCATCGGGCATTT
>HBB_415
CTTGTAAACCAGATGTCGGAGGTTAAAATCCTCCCTACTGCTCAAAGAAAGGAGATTCTA
ACTCCCACCCCTGACTCCCAAAGCCAGGATTCTTAGTTAAACTATTCTTTGTCATATATG
TATAATAATTTTTTATACATATATGTATTATCAACATTAATTTATGTGAACCATATCATA
TGGCATTCAAGTACATATATGTTTTATCACCATTCATAGGGTTAAACCATTCAAGTCTAA
CACAGAACGAAGATTTTATACAAAGCATGACTAATAAGATCTAACAAACGTTTAATAAAT
AGTGGACGAAAATCAAGACCTAATACAAAATCCATAAGTCAAGTTATACCTTTAATCAAA
ATCCCGCCAAACTCAAATACTTAATGTAGTAAGAGCCGACCAACAAGTCCATTTCTTAAT
GCCAACGATTATTGAAGGTGAGGGACAAATACTGTGGGGGTTTCACATAGTGATTTATTC
CTGGCATTTGGTTCCTATTTCAGGGCCATAATAACTTAAACCTCCCCAATAATATCATTC
CAAAGGGCATAAGTTAATGGTGGAAAACAATAACGGGAGCAACCACCATGCCGAGCGTTC
TTTCCATCGGGCATTT
>HBB_436
CTTGTAAACCAGATGTCGGAGGTTAAAATCCTCCCTACTGCTCAAAGAAAGGAGATTCTA
ACTCCCACCCCTGACTCCCAAAGCCAGGATTCTTAGTTAAACTATTCTTTGTCATATATG
TATAATAATTTTTTATACATATATGTATTATCAACATTAATTTATATGGACCATATCATA
TAGCATTCAAGTACATATATGTTTTATCACCATTCATAGGGTTAAACCATTCAAGTCTAA
CACAGAACGAAGATTTTATACAAAGCATGACTAATAAAATCTAACAAACGTTTAATAAAT
AGTGGACGAAAATCAAGACCTAATACAAAATCCATAAGTCAAGTTATACCTTTAATCAAA
ATCCCGCCAAACTCAAATACTTAATGTAGTAAGAGCCGACCAACAAGTCCATTTCTTAAT
GCCAACGATTATTGAAGGTGAGGGACAAATACTGTGGGGGTTTCACATAGTGATTTATTC
CTGGCATTTGGTTCCTATTTCAGGGCCATAATAACTTAAACCTCCCCAATAATATCATTC
CAAAGGGCATAAGTTAATGGTGGAAAACAATAGCGGGAGCAACCACCATGCCGAGCATTC
TTTCCATCGGGCATTT
>HBB_467
CTTGTAAACCAGATGTCGGAGGTTAAAATCCTCCCTACTGCTCAAAGAAAGGAGATTCTA
ACTCCCACCCCTGACTCCCAAAGCCAGGATTCTTAGTTAAACTATTCTTTGTCATATATG
TATAATAATTTTTTATACATATATGTATTATCAACATTAATTTATATGAACCATATCATA
TGGCATTCAAGTACATATATGTTTTATCACCATTCATAGGGTTAAACCATTCAAGTCTAA
CACAGAACGAAGATTTTATACAAAGCATGACTAATAAGATCTAACAAACGTTTAATAAAT
AGTGGACGAAAATCAAGACCTAATACAAAATCCATAAGTCAAGTTATACCTTTAATCAAA
ATCCCGCCAAACTCAAATACTTAATGTAGTAAGAGCCGACCAACAAGTCCATTTCTTAAT
GCCAACGATTATTGAAGGTGAGGGACAAATACTGTGGGGGTTTCACATAGTGATTTATTC
CTGGCATTTGGTTCCTATTTCAGGGCCATAATAACTTAAACCTCCCCAATAATATCATTC
CAAAGGGCATAAGTTAATGGTGGAAAACAATAACGGGAGCAACCACCATGCCGAGCGTTC
TTTCCATCGGGCATTT
>HBB_596
CTTGTAAACCAGATGTCGGAGGTTAAAATCCTCCCTACTGCTCAAAGAAAGGAGATTCTA
ACTCCCACCCCTGACTCCCAAAGCCAGGATTCTTAGTTAAACTATTCTTTGTCATATATG
TATAATAATTTTTTATACATATATGTATTATCAACATTAATTTATATGGACCATATCATA
TAGCATTCAAGTACATATATGTTTTATCACCATTCATAGGGTTAAACCATTCAAGTCTAA
CACAGAACGAAGATTTTATACAAAGCATGACTAATAAAATCTAACAAACGTTTAATAAAT
AGTGGACGAAAATCAAGACCTAATACAAAATCCATAAGTCAAGTTATACCTTTAATCAAA
ATCCCGCCAAACTCAAATACTTAATGTAGTAAGAGCCGACCAACAAGTCCATTTCTTAAT
GCCAACGATTATTGAAGGTGAGGGACAAATACTGTGGGGGTTTCACATAGTGATTTATTC
CTGGCATTTGGTTCCTATTTCAGGGCCATAATAACTTAAACCTCCCCAATAATATCATTC
CAAAGGGCATAAGTTAATGGTGGAAAACAATAGCGGGAGCAACCACCATGCCGAGCGTTC
TTTCCATCGGGCATTT
>HBH_303
CTTGTAAACCAGATGTCGGAGGTTAAAATCCTCCCTACTGCTCAAAGAAAGGAGATTCTA
ACTCCCACCCCTGACTCCCAAAGCCAGGATTCTTAGTTAAACTATTCTTTGTCATATATG
TATAATAATTTTTTATACATATATGTATTATCAACATTAATTTGTATGGACCATATCATA
TGACATTCAAGTACATATATGTTTTATCACCATTCATAGGGTTAAACCATTCAAGTCTAA
CACAGAACGAAGATTTTATACAAAGCATGACTAATAAGATCTAACAAACGTTTAATAAAT
AGTGGACGAAAATCAAGACCTAATACAAAATCCATAAGTCAAGTTATACCTTTAATCAAA
ATCCCGCCAAACTCAAATACTTAATGTAGTAAGAGCCGACCAACAAGTCCATTTCTTAAT
GCTAACGATTATTGAAGGTGAGGGACAAATACTGTGGGGGTTTCACATAGTGATTTATTC
CTGGCATTTGGTTCCTATTTCAGGGCCATAACAACTTAAACCTCCCCAATAATATCATTC
CAAAGGGCATAAGTTAATGGTGGAAAACAATAACGGGAGCAACCACCATGCCGAGCATTC
TTTCCATCGGGCATTT
>HBH_318
CTTGTAAACCAGATGTCGGAGGTTAAAATCCTCCCTACTGCTCAAAGAAAGGAGATTCTA
ACTCCCACCCCTGACTCCCAAAGCCAGGATTCTTAGTTAAACTATTCTTTGTCATATATG
TATAATAATTTTTTATACATATATGTATTATCAACATTAATTTATATGAACCATATCATA
TAACATTCAAGTACATATATGTTTTATCACCATTCATAGGGTTAAACCATTCAAGTCTAA
CACAGAACGAAGATTTTATACAAAGCATGACTAATAAGATCTAACAAACGTTTAATAAAT
AGTGGACGAAAATCAAGACCTAATACAAAATCCATAAGTCAAGTTATACCTTTAATCAAA
ATCCCGCCAAACTCAAATACTTAATGTAGTAAGAGCCGACCAACAAGTCCATTTCTTAAT
GCCAACGATTATTGAAGGTGAGGGACAAATACTGTGGGGGTTTCACATAGTGATTTATTC
CTGGCATTTGGTTCCTATTTCAGGGCCATAATAACTTAAACCTCCCCAATAATATCATTC
CAAAGGGCATAAGTTAATGGTGGAAAACAATAACGGGAGCAACCACCATGCCGAGCATTC
TTTCCATCGGGCATTT
>HBH_377
CTTGTAAACCAGATGTCGGAGGTTAAAATCCTCCCTACTGCTCAAAGAAAGGAGATTCTA
ACTCCCACCCCTGACTCCCAAAGCCAGGATTCTTAGTTAAACTATTCTTTGTCATATATG
TATAATAATTTTTTATACATATATGTATTATCAACATTAATTTATATGGACCATATCATA
TGACATTCAAGTACATATATGTTTTATCACCATTCATAGGGTTAAACCATTCAAGTCTAA
CACAGAACGAAGATTTTATACAAAGCATGACTAATAAGATCTAACAAACGTTTAATAAAT
AGTGGACGAAAATCAAGACCTAATACAAAATCCATAAGTCAAGTTATACCTTTAATCAAA
ATCCCGCCAAACTCAAATACTTAATGTAGTAAGAGCCGACCAACAAGTCCATTTCTTAAT
GCCAACGATTATTGAAGGTGAGGGACAAATATTGTGGGGGTTTCACATAGTGATTTATTC
CTGGCATTTGGTTCCTATTTCAGGGCCATAATAACTTAAACCTCCCCAATAATATCATTC
CAAAGGGCATAAGTTAATGGTGGAAAACAATAACGGGAGCAACCACCATGCCGAGCATTC
TTTCCATCGGGCATTT
>HRR_159
CTTGTAAACCAGATGTCGGAGGTTAAAATCCTCCCTACTGCTCAAAGAAAGGAGATTCTA
ACTCCCACCCCTGACTCCCAAAGCCAGGATTCTTAGTTAAACTATTCTTTGTCATATATG
TATAATAATTTTTTATACATATATGTATTATCAACATTAATTTATATAGACCATATCATA
TGGCATTCAAGTACATATATGTTTTATCACCATTCATAGGGTTAAACCATTCAAGCCTAA
CACAAAACGAAGATTTTATACAAAGCATGACTAATAAGATCTAACAAACGTTTAATAAAT
AGTGGACGAAAATCAAGACCTAATACAAAATCCATAAGTCAAGTTATACCTTTAATCAAA
ATCCCGCCAAACTCAAATACTTAATGTAGTAAGAGCCGACCAACAAGTCCATTTCTTAAT
GCCAACGATTATTGAAGGTGAGGGACAAATATTGTGGGGGTTTCACATAGTGATTTATTC
CTGGCATTTGGTTCCTATTTCAGGGCCATAATAACTTAAACCTCCCCAATAATATCATTC
CAAAGGGCATAAGTTAATGGTGGAAAACAATAACGGGAGCAACCACCATGCCGAGCGTTC
TTTCCATCGGGCATTT
>HRR_160
CTTGTAAACCAGATGTCGGAGGTTAAAATCCTCCCTACTGCTCAAAGAAAGGAGATTCTA
ACTCCCACCCCTGACTCCCAAAGCCAGGATTCTTAGTTAAACTATTCTTTGTCATATATG
TATAATAATTTTTTATACATATATGTATTATCAACATTAATTTATATGAACCATATCATA
TAGCATTCAAGTACATATATGTTTTATCACCATTCATAGGGTTAAACCATTCAAGTCTAA
CACAGAACGAAGATTTTATACAAAGCATGACTAATAAGATCTAACAAACGTTTAATAAAT
AGTGGACGAAAATCAAGACCTAATACAAAATCCATAAGTCAAGTTATACCTTTAATCAAA
ATCCCGCCAAACTCAAATACTTAATGTAGTAAGAGCCGACCAACAAGTCCATTTCTTAAT
GCCAACGATTATTGAAGGTGAGGGACAAATACTGTGGGGGTTTCACATAGTGATTTATTC
CTGGCATTTGGTTCCTATTTCAGGGCCATAATAACTTAAACCTCCCCAATAATATCATTC
CAAAGGGCATAAGTTAATGGTGGAAAACAATAACGGGAGCAGCCACCATGCCGAGCATTC
TTTCCATCGGGCATTT
>HRR_161
CTTGTAAACCAGATGTCGGAGGTTAAAATCCTCCCTACTGCTCAAAGAAAGGAGATTCTA
ACTCCCACCCCTGACTCCCAAAGCCAGGATTCTTAGTTAAACTATTCTTTGTCATATATG
TATAATAATTTTTTATACATATATGTATTATCAACATTAATTTATATAGACCATATCATA
TGACATTCAAGTACATATATGTTTTATCACCATTCATAGGGTTAAACCATTCAAGCCTAA
CACAAAACGAAGATTTTATACAAAGCATGACTAATAAGATCTAACAAACGTTTAATAAAT
AGTGGACGAAAATCAAGACCTAATACAAAATCCATAAGTCAAGTTATACCTTTAATCAAA
ATCCCGCCAAACTCAAATACTTAATGTAGTAAGAGCCGACCAACAAGTCCATTTCTTAAT
GCCAACGATTATTGAAGGTGAGGGACAAATATTGTGGGGGTTTCACATAGTGATTTATTC
CTGGCATTTGGTTCCTATTTCAGGGCCATAATAACTTAAACCTCCCCAATAATATCATTC
CAAAGGGCATAAGTTAATGGTGGAAAACAATAACGGGAGCAACCACCATGCCGAGCGTTC
TTTCCATCGGGCATTT
>HRR_163
CTTGTAAACCAGATGTCGGAGGTTAAAATCCTCCCTACTGCTCAAAGAAAGGAGATTCTA
ACTCCCACCCCTGACTCCCAAAGCCAGGATTCTTAGTTAAACTATTCTTTGTCATATATG
TATAATAATTTTTTATACATATATGTATTATCAACATTAATTTATATAGACCATATCATA
TGGCATTCAAGTACATATATGTTTTATCACCATTCATAGGGTTAAACCATTCAAGCCTAA
CACAAAACGAAGATTTTATACAAAGCATGACTAATAAAATCTAACAAACGTTTAATAAAT
AGTGGACGAAAATCAAGACCTAATACAAAATCCATAAGTCAAGTTATACCTTTAATCAAA
ATCCCGCCAAACTCAAATACTTAATGTAGTAAGAGCCGACCAACAAGTCCATTTCTTAAT
GCCAACGATTATTGAAGGTGAGGGACAAATATTGTGGGGGTTTCACATAGTGATTTATTC
CTGGCATTTGGTTCCTATTTCAGGGCCATAATAACCTAAACCTCCCCAATAATATCATTC
CAAAGGGCATAAGTTAATGGTGGAAAACAATAACGGGAGCAACCACCATGCCGAGCGTTC
TTTCCATCGGGCATTT
>HRR_165
CTTGTAAACCAGATGTCGGAGGTTAAAATCCTCCCTACTGCTCAAAGAAAGGAGATTCTA
ACTCCCACCCCTGACTCCCAAAGCCAGGATTCTTAGTTAAACTATTCTTTGTCATATATG
TATAATAATTTTTTATACATATATGTATTATCAACATTAATTTATATGAACCATATCATA
TGGCATTCAAGTACATATATGTTTTATCACCATTCATAGGGTTAAACCATTCAAGTCTAA
CACAGAACGAAGATTTTATACAAAGCATGACTAATAAAATCTAACAAACGTTTAATAAAT
AGTGGACGAAAATCAAGACCTAATACAAAATCCATAAGTCAAGTTATACCTTTAATCAAA
ATCCCGCCAAACTCAAATACTTAATGTAGTAAGAGCCGACCAACAAGTCCATTTCTTAAT
GCCAACGATTATTGAAGGTGAGGGACAAATACTGTGGGGGTTTCACATAGTGATTTATTC
CTGGCATTTGGTTCCTATTTCAGGGCCATAATAACTTAAACCTCCCCAACAATATCATTC
CAAAGGGCATAAGTTAATGGTGGAAAACAATAACGGGAGCAACCACCATGCCGAGCATTC
TTTCCATCGGGCATTT
>HRR_166
CTTGTAAACCAGATGTCGGAGGTTAAAATCCTCCCTACTGCTCAAAGAAAGGAGATTCTA
ACTCCCACCCCTGACTCCCAAAGCCAGGATTCTTAGTTAAACTATTCTTTGTCATATATG
TATAATAATTTTTTATACATATATGTATTATCAACATTAATTTATATGGACCATATCATA
TAGCATTCAAGTACATATATGTTCTATCACCATTCATAGGGTTAAACCATTCAAGTCTAA
CACAGAACGAAGATTTTATACAAAGCATGACTAATAAGATCTAACAAACGTTTAATAAAT
AGTGGACGAAAATCAAGACCTAATACAAAATCCATAAGTCAAGTTATACCTTTAATCAAA
ATCCCGCCAAACTCAAATACTTAATGTAGTAAGAGCCGACCAACAAGTCCATTTCTTAAT
GCCAACGATTATTGAAGGTGAGGGACAAATACTGTGGGGGTTTCACATAGTGATTTATTC
CTGGCATTTGGTTCCTATTTCAGGGCCATAATAACTTAAACCTCCCCAATAATATCATTC
CAAAGGGCATAAGTTAATGGTGGAAAACAATAACGGGAGCAACCACCATGCCGAGCATTC
TTTCCATCGGGCATTT
>HRR_168
CTTGTAAACCAGATGTCGGAGGTTAAAATCCTCCCTACTGCTCAAAGAAAGGAGATTCTA
ACTCCCACCCCTGACTCCCAAAGCCAGGATTCTTAGTTAAACTATTCTTTGTCATATATG
TATAATAATTTTTTATACATATATGTATTATCAACATTAATTTATATGGACCATATCATA
TGGCATTCAAGTACATATATGTTTTATCACCATTCATAGGGTTAAACCATTCAAGCCTAA
CACAAAACGAAGATTTTATACAAAGCATGACTAATAAGATCTAACAAACCTTTAATAAAT
AGTGGACGAAAATCAAGACCTAATACAAAATCCATAAGTCAAGTTATACCTTTAATCAAA
ATCCCGCCAAACTCAAATACTTAATGTAGTAAGAGCCGACCAACAAGTCCATTTCTTAAT
GCCAACGATTATTGAAGGTGAGGGACAAATATTGTGGGGGTTTCACATAGTGATTTATTC
CTGGCATTTGGTTCCTATTTCAGGGCCATAATAACTTAAACCTCCCCAATAATATCATTC
CAAAGGGCATAAGTTAATGGTGGAAAACAATAACGGGAGCAACCACCATGCCGAGCGTTC
TTTCCATCGGGCATTT
>HRR_171
CTTGTAAACCAGATGTCGGAGGTTAAAATCCTCCCTACTGCTCAAAGAAAGGAGATTCTA
ACTCCCACCCCTGACTCCCAAAGCCAGGATTCTTAGTTAAACTATTCTTTGTCATATATG
TATAATAATTTTTTATACATATATGTATTATCAACATTAATTTATATAGACCATATCATA
TGGCATTCAAGTACATATATGTTTTATCACCATTCATAGGGTTAAACCATTCAAGCCTAA
CACAAAACGAAGATTTTATACAAAGCATGACTAATAAGATCTAACAAACGTTTAATAAAT
AGTGGACGAAAATCAAGACCTAATACAAAATCCATAAGTCAAGTTATACCTTTAATCAAA
ATCCCGCCAAACTCAAATACTTAATGTAGTAAGAGCCGACCAACAAGTCCATTTCTTAAT
GCCAACGATTATTGAAGGTGAGGGACAAATATTGTGGGGGTTTCACATAGTGATTTATTC
CTGGCATTTGGTTCCTATTTCAGGGCCATAATAACTTAAACCTCCCCAATAATATCATTC
CAAAGGGCATAAGTTAATGGTGGAAAACAATAACGGGAGCAACCACCATGCCGAGCGTTC
TTTCCATCGGGCATTT
>HRR_177
CTTGTAAACCAGATGTCGGAGGTTAAAATCCTCCCTACTGCTCAAAGAAAGGAGATTCTA
ACTCCCACCCCTGACTCCCAAAGCCAGGATTCTTAGTTAAACTATTCTTTGTCATATATG
TATAATAATTTTTTATACATATATGTATTATCAACATTAATTTATATGGACCATATCATA
TAGCATTCAAGTACATATATGTTCTATCACCATTCATAGGGTTAAACCATTCAAGTCTAA
CACAGAACGAAGATTTTATACAAAGCATGACTAATAAGATCTAACAAACGTTTAATAAAT
AGTGGGCGAAAATCAAGACCTAATACAAAATCCATAAGTCAAGTTATACCTTTAATCAAA
ATCCCGCCAAACTCAAATACTTAATGTAGTAAGAGCCGACCAACAAGTCCATTTCTTAAT
GCCAACGATTATTGAAGGTGAGGGACAAATACTGTGGGGGTTTCACATAGTGATTTATTC
CTGGCATTTGGTTCCTATTTCAGGGCCATAATAACTTAAACCTCCCCAATAATATCATTC
CAAAGGGCATAAGTTAATGGTGGAAAACAATAACGGGAGCAACCACCATGCCGAGCATTC
TTTCCATCGGGCATTT
>HRR_178
CTTGTAAACCAGATGTCGGAGGTTAAAATCCTCCCTACTGCTCAAAGAAAGGAGATTCTA
ACTCCCACCCCTGACTCCCAAAGCCAGGATTCTTAGTTAAACTATTCTTTGTCATATATG
TATAATAATTTTTTATACATATATGTATTATCAACATTAATTTATATGGACCATATCATA
TAGCATTCAAGTACATATATGTTCTATCACCATTCATAGGGTTAAACCATTCAAGTCTAA
CACAGAACGAAGATTTTATACAAAGCATGACTAATAAGATCTAACAAACGTTTAATAAAT
AGTGGACGAAAATCAAGACCTAATACAAAATCCATAAGTCAAGTTATACCTTTAATCAAA
ATCCCGCCAAACTCAAATACTTAATGTAGTAAGAGCCGACCAACAAGTCCATTTCTTAAT
GCCAACGATTATTGAAGGTGAGGGACAAATACTGTGGGGGTTTCACATAGTGATTTATTC
CTGGCATTTGGTTCCTATTTCAGGGCCATAATAACTTAAACCTCCCCAATAATATCATTC
CAAAGGGCATAAGTTAATGGTGGAAAACAATAACGGGAGCAACCACCATGCCGAGCATTC
TTTCCATCGGGCATTT
>HRR_315
CTTGTAAACCAGATGTCGGAGGTTAAAATCCTCCCTACTGCTCAAAGAAAGGAGATTCTA
ACTCCCACCCCTGACTCCCAAAGCCAGGATTCTTAGTTAAACTATTCTTTGTCATATATG
TATAATAATTTTTTATACATATATGTATTATCAACATTAATTTATATAGACCATATCATA
TGGCATTCAAGTACATATATGTTTTATCACCATTCATAGGGTTAAACCATTCAAGCCTAA
CACAAAACGAAGATTTTATACAAAGCATGACTAATAAGATCTAACAAACGTTTAATAAAT
AGTGGACGAAAATCAAGACCTAATACAAAATCCATAAGTCAAGTTATACCTTTAATCAAA
ATCCCGCCAAACTCAAATACTTAATGTAGTAAGAGCCGACCAACAAGTCCATTTCTTAAT
GCCAACGATTATTGAAGGTGAGGGACAAATATTGTGGGGGTTTCACATAGTGATTTATTC
CTGGCATTTGGTTCCTATTTCAGGGCCATAATAACTTAAACCTCCCCAATAATATCATTC
CAAAGGGCATAAGTTAATGGTGGAAAACAATAACGGGAGCAACCACCATGCCGAGCGTTC
TTTCCATCGGGCATTT
>HRR_316
CTTGTAAACCAGATGTCGGAGGTTAAAATCCTCCCTACTGCTCAAAGAAAGGAGATTCTA
ACTCCCACCCCTGACTCCCAAAGCCAGGATTCTTAGTTAAACTATTCTTTGTCATATATG
TATAATAATTTTTTATACATATATGTATTATCAACATTAATTTATATGAACCATATCATA
TAACATTCAAGTACATATATGTTTTATCACCATTCATAGGGTTAAACCATTCAAGTCTAA
CACAGAACGAAGATTTTATACAAAGCATGACTAATAAGATCTAACAAACGTTTAATAAAT
AGTGGACGAAAATCAAGACCTAATACAAAATCCATAAGTCAAGTTATACCTTTAATCAAA
ATCCCGCCAAACTCAAATACTTAATGTAGTAAGAGCCGACCAACAAGTCCATTTCTTAAT
GCCAACGATTATTGAAGGTGAGGGACAAATACTGTGGGGGTTTCACATAGTGATTTATTC
CTGGCATTTGGTTCCTATTTCAGGGCCATAATAACTTAAACCTCCCCAATAATATCATTC
CAAAGGGCATAAGTTAATGGTGGAAAACAATAACGGGAGCAACCACCATGCCGAGCATTC
TTTCCATCGGGCATTT
>HRR_343
CTTGTAAACCAGATGTCGGAGGTTAAAATCCTCCCTACTGCTCAAAGAAAGGAGATTCTA
ACTCCCACCCCTGACTCCCAAAGCCAGGATTCTTAGTTAAACTATTCTTTGTCATATATG
TATAATAATTTTTTATACATATATGTATTATCAACATTAATTTATATGGACCATATCATA
TAGTATTCAAGTACATATATGTTTTATCATCATTCATAGGGTTAAACCATTCAAGTCTAA
CACAGAACGAAGATTTTATACAAAGCATGACTAACAAGATCTAACAAACGTTTAATAAAT
AGTGGACGAAAATCAAGACCTAATACAAAATCCATAAGTCAAGTTATACCTTTAATCAAA
ATCCCGCCAAATTCAAATACTTAATGTAGTAAGAGCCGACCAACAAGTCCATTTCTTAAT
GCCAACGATTATTGAAGGTGAGGGACAAATACTGTGGGGGTTTCACATAGTGATTTATTC
CTGGCATTTGGTTCCTATTTCAGGGCCATAATGACTTAAACCTCCCCAATAATATCATTC
CAAAGGGCATAAGTTAATGGTGGAAAACAATAGCGGGAGCAACCACCATGCCGAGCATTC
TTTCCATCGGGCATTT
>HRR_347
CTTGTAAACCAGATGTCGGAGGTTAAAATCCTCCCTACTGCTCAAAGAAAGGAGATTCTA
ACTCCCACCCCTGACTCCCAAAGCCAGGATTCTTAGTTAAACTATTCTTTGTCATATATG
TATAATAATTTTTTATACATATATGTATTATCAACATTAATTTATATGAACCATATCATA
TGACATTCAAGTACATATATGTTTTATCACCATTCATAGGGTTAAACCATTCAAGTCTAA
CACAGAACGAAAATTTTATACAAAGCATGACTAATAAGGTCTAACAAACGTTTAATAAAT
AGTGGACGAAAATCAAGACCTAATACAAAATCCATAAGTCAAGTTATACCTTTAATCAAA
ATCCCGCCAAACTCAAATACTTAATGTAGTAAGAGCCGACCAACAAGTCCATTTCTTAAT
GCCAACGATTATTGAAGGTGAGGGACAAATACTGTGGGGGTTTCACATAGTGATTTATTC
CTGGCATTTGGTTCCTATTTCAGGGCCATAATGACTTAAACCTCCCCAATAATATCATTC
CAAAGGGCATAAGTTAATGGTGGAAAACAATAACGGGAGCAACCACCATGCCGAGCGTTC
TTTCCATCGGGCATTT
>HRR_393
CTTGTAAACCAGATGTCGGAGGTTAAAATCCTCCCTACTGCTCAAAGAAAGGAGATTCTA
ACTCCCACCCCTGACTCCCAAAGCCAGGATTCTTAGTTAAACTATTCTTTGTCATATATG
TATAATAATTTTTTATACATATATGTATTATCAACATTAATTTATATGAACCATATCATA
TAACATTCAAGTACATATATGTTTTATCACCATTTATAGGGTTAAACCATTCAAGTCTAA
CACAGAACGAAAATTTTATACAAAGCATGACTAATAAGATCTAACAAACGTTTAATAAAT
AGTGGACGAAAATCAAGACCTAATACAAAATCCATAAGTCAAGTTATACCTTTAATCAAA
ATCCCGCCAAACTCAAATACTTAATGTAGTAAGAGCCGACCAACAAGTCCATTTCTTAAT
GCCAACGATTATTGAAGGTGAGGGACAAATACTGTGGGGGTTTCACATAGTGATTTATTC
CTGGCATTTGGTTCCTATTTCAGGGCCATAATAACTTAAACCTCCCCAATAATATCATTC
CAAAGGGCATAAGTTAATGGTGGAAAACAATAACGGGAGCAACCACCATGCCGAGCATTC
TTTCCATCGGGCATTT
>HRR_409
CTTGTAAACCAGATGTCGGAGGTTAAAATCCTCCCTACTGCTCAAAGAAAGGAGATTCTA
ACTCCCACCCCTGACTCCCAAAGCCAGGATTCTTAGTTAAACTATTCTTTGTCATATATG
TATAATAATTTTTTATACATATATGTATTATCAACATTAATTTATATGGACCATATCATA
TAGCATTCAAGTACATATATGTTTTATCACCATTCATAGGGTTAAACCATTCAAGTCTAA
CACAGAACGAAGATTTTATACAAAGCATGACTAATAAGATCTAACAAACGTTTAATAAAT
AGTGGACGAAAATCAAGACCTAATACAAAATCCATAAGTCAAGTTATACCTTTAATCAAA
ATCCCGCCAAACTCAAATACTTAATGTAGTAAGAGCCGACCAACAAGTCCATTTCTTAAT
GCCAACGGTTATTGAAGGTGAGGGACAAATACTGTGGGGGTTTCACATGGTGATTTATTC
CTGGCATTTGGTTCCTATTTCAGGGCCATAATGACTTAAACCTCCCCAATAATATCATTC
CAAAGGGCATAAGTTAATGGTGGAAAACAATAGCGGGAGCAACCACCATGCCGAGCATTC
TTTCCATCGGGCATTT
>HRR_411
CTTGTAAACCAGATGTCGGAGGTTAAAATCCTCCCTACTGCTCAAAGAAAGGAGATTCTA
ACTCCCACCCCTGACTCCCAAAGCCAGGATTCTTAGTTAAACTATTCTTTGTCATATATG
TATAATAATTTTTNATACATATATGTATTATCAACATTAATTTATATGAACCATATCATA
TGGCATTCAAGTACATATATGTTTTATCACCATTCATAGGGTTAAACCATTCAAGTCTAA
CACAGAACGAAGATTTTATACAAAGCATGACTAATAAAATCTAACAAACGTTTAATAAAT
AGTGGACGAAAATCAAGACCTAATACAAAATTCATAAGTCAAGTTATACCTTTAATCAAA
ATCCCGCCAAACTCAAATACTTAATGTAGTAAGAGCCGACCAACAAGTCCATTTCTTAAT
GCTAACGATTATTGAAGGTGAGGGACAAATACTGTGGGGGTTTCACATAGTGATTTATTC
CTGGCATTTGGTTCCTATTTCAGGGCCATAATAACTTAAACCTCCCCAATAATATCATTC
CAAAGGGCATAAGTTAATGGTGGAAAACAATAACGGGAGCAACCACCATGCCGAGCGTTC
TTTCCATCGGGCATTT
>HRR_412
CTTGTAAACCAGATGTCGGAGGTTAAAATCCTCCCTACTGCTCAAAGAAAGGAGATTCTA
ACTCCCACCCCTGACTCCCAAAGCCAGGATTCTTAGTTAAACTATTCTTTGTCATATATG
TATAATAATTTTTTATACATATATGTATTATCAACATTAATTTATATGAACCATATCATA
TGGCATTCAAGTACATATATGTTTTATCACCATTCATAGGGTTAAACCATTCAAGTCTAA
CACAGAACGAAGATTTTATACAAAGCATGACTAATAAGATCTAACAAACGTTTAATAAAT
AGTGGACGAAAATCAAGACCTAATACAAAATCCATAAGTCAAGTTATACCTTTAATCAAA
ATCCCGTCAAACTCAAATACTTAATGTAGTAAGAGCCGACCAACAAGTCCATTTCTTAAT
GCTAACGATTATTGAAGGTGAGGGACAAACACTGTGGGGGTTTCACACAGTGATTTATTC
CTGGCATTTGGTTCCTATTTCAGGGCCATAATAACTTAAACCTCCCCAATAATATCATTC
CAAAGGGCATAAGTTAATGGTGGAAAACAATAACGGGAGCAACCACCATGCCGAGCGTTC
TTTCCATCGGGCATTT
>HRR_413
CTTGTAAACCAGATGTCGGAGGTTAAAATCCTCCCTACTGCTCAAAGAAAGGAGATTCTA
ACTCCCACCCCTGACTCCCAAAGCCAGGATTCTTAGTTAAACTATTCTTTGTCATATATG
TATAATAATTTTTTATACATATATGTATTATCAACATTAATTTATATAGACCATATCATA
TGGCATTCAAGTACATATATGTTTTATCACCATTCATAGGGTTAAACCATTCAAGCCTAA
CACAAAACGAAGATTTTATACAAAGCATGACTAATAAAATCTAACAAACGTTTAATAAAT
AGTGGACGAAAGTCAAGACCTAATACAAAATCCATAAGTCAAGTTATACCTTTAATCAAA
ATCCCGCCAAACTCAAATACTTAATGTAGTAAGAGCCGACCAACAAGTCCATTTCTTAAT
GCCAACGATTATTGAAGGTGAGGGACAAATATTGTGGGGGTTTCACATAGTGATTTATTC
CTGGCATTTGGTTCCTATTTCAGGGCCATAATAACTTAAACCTCCCCAATAATATCATTC
CAAAGGGCATAAGTTAATGGTGGAAAACAATAACGGGAGCAACCACCATGCCGAGCGTTC
TTTCCATCGGGCATTT
>HRR_416
CTTGTAAACCAGATGTCGGAGGTTAAAATCCTCCCTACTGCTCAAAGAAAGGAGATTCTA
ACTCCCACCCCTGACTCCCAAAGCCAGGATTCTTAGTTAAACTATTCTTTGTCATATATG
TATAATAATTTTTTATACATATATGTATTATCAACATTAATTTATATGAACCATATCATA
TAACATTCAAGTACATATATGTTTTATCACCATTTATAGGGTTAAACCATTCAAGTCTAA
CACAGAACGAAAATTTTATACAAAGCATGACTAATAAGATCTAACAAACGTTTAATAAAT
AGTGGACGAAAATCAAGACCTAATACAAAATCCATAAGTCAAGTTATACCTTTAATCAAA
ATCCCGCCAAACTCAAATACTTAATGTAGTAAGAGCCGACCAACAAGTCCATTTCTTAAT
GCCAACGATTATTGAAGGTGAGGGACAAATACTGTGGGGGTTTCACATAGTGATTTATTC
CTGGCATTTGGTTCCTATTTCAGGGCCATAATAACTTAAACCTCCCCAATAATATCATTC
CAAAGGGCATAAGTTAATGGTGGAAAACAATAACGGGAGCAACCACCATGCCGAGCATTC
TTTCCATCGGGCATTT
>HRR_420
CTTGTAAACCAGATGTCGGAGGTTAAAATCCTCCCTACTGCTCAAAGAAAGGAGATTCTA
ACTCCCACCCCTGACTCCCAAAGCCAGGATTCTTAGTTAAACTATTCTTTGTCATATATA
TATAATAATTTTTTATACATATATGTATTATCAACATTAATTTATATGAACCATATCATA
TGACATTCAAGTACATATATGTTTTATCACCATTCATAGGGTTAAACCATTCAAGTCTAA
CACAAAACGAAGATTTTACACAAAGCATAACTAATAAGATCTAACAAACGTTTAATAAAT
AGTGGACGAAAATCAAGACCTAATACAAAATCCATAAGTCAAGTTATACCTTTAATCAAA
ATCCCGCCAAACTCAAATACTTAATGTAGTAAGAACCGACCAACAAGTCCATTTCTTAAT
GCCAACGGTTATTGAAGGTGAGGGACAAATACTGTGGGGGTTTCACATAGTGATTTATTC
CTGGCATTTGGTTCCTATTTCAGGGCCATAATAACTTAAACCTCCCCAATAATATCATTC
CAAAGGGCATAAGTTAATGGTGGAAAACAATAACGGGAGCAACCACCATGCCGAGCGTTC
TTTCCATCGGGCATTT
>HRR_421
CTTGTAAACCAGATGTCGGAGGTTAAAATCCTCCCTACTGCTCAAAGAAAGGAGATTCTA
ACTCCCACCCCTGACTCCCAAAGCCAGGATTCTTAGTTAAACTATTCTTTGTCATATATG
TATAATAATTTTTTATACATATATGTATTATCAACATTAATTTATATAGACCATATCATA
TGGCATTCAAGTACATATATGTTTTATCACCATTCATAGGGTTAAACCATTCAAGCCTAA
CACAAAACGAAGATTTTATACAAAGCATGACTAATAAGATCTAACAAACGTTTAATAAAT
AGTGGACGAAAATCAAGACCTAATACAAAATCCATAAGTCAAGTTATACCTTTAATCAAA
ATCCCGCCAAACTCAAATACTTAATGTAGTAAGAGCCGACCAACAAGTCCATTTCTTAAT
GCCAACGATTATTGAAGGTGAGGGACAAATATTGTGGGGGTTTCACATAGTGATTTATTC
CTGGCATTTGGTTCCTATTTCAGGGCCATAATAACTTAAACCTCCCCAATAATATCATTC
CAAAGGGCATAAGTTAATGGTGGAAAACAATAACGGGAGCAACCACCATGCCGAGCGTTC
TTTCCATCGGGCATTT
>HRR_422
CTTGTAAACCAGATGTCGGAGGTTAAAATCCTCCCTACTGCTCAAAGAAAGGAGATTCTA
ACTCCCACCCCTGACTCCCAAAGCCAGGATTCTTAGTTAAACTATTCTTTGTCATATATG
TATAATAATTTTTTATACATATATGTATTATCAACATTAATTTATATAGACCATATCATA
TGACATTCAAGTACATATATGTTTTATCACCATTTATAGGGTTAAACCATTCAAGCCTAA
CACAAAACGAAGATTTTATACAAAGCATGACTAATAAAATCTAACAAACGTTTAATAAAT
AGTGGACGAAAATCAAGACCTAATACAAAATCCATAAGTCAAGTTATACCTTTAATCAAA
ATCCCGCCAAACTCAAATACTTAATGTAGTAAGAGCCGACCAACAAGTCCATTTCTTAAT
GCCAACGATTATTGAAGGTGAGGGACAAATATTGTGGGGGTTTCACATAGTGATTTATTC
CTGGCATTTGGTTCCTATTTCAGGGCCATAATAACTTAAACCTCCCCAATAATATCATTC
CAAAGGGCATAAGTTAATGGTGGAAAACAATAACGGGAGCAACCACCATGCCGAGCGTTC
TTTCCATCGGGCATTT
>HRR_423
CTTGTAAACCAGATGTCGGAGGTTAAAATCCTCCCTACTGCTCAAAGAAAGGAGATTCTA
ACTCCCACCCCTGACTCCCAAAGCCAGGATTCTTAGTTAAACTATTCTTTGTCATATATG
TATAATAATTTTTTATACATATATGTATTATCAACATTAATTTATATGAACCATATCATA
TGGCATTCAAGTACATATATGTTTTATCACCATTCATAGGGTTAAACCATTCAAGTCTAA
CACAGAACGAAGATTTTATACAAAGCATGACTAATAAAATCTAACAAACGTTTAATAAAT
AGTGGACGAAAATCAAGACCTAATACAAAATCCATAAGTCAAGTTATACCTTTAATCAAA
ATCCCGCCAAACTCAAATACTTAATGTAGTAAGAGCCGACCAACAAGTCCATTTCTTAAT
GCCAACGATTATTGAAGGTGAGGGACAAATACTGTGGGGGTTTCACATAGTGATTTATTC
CTGGCATTTGGTTCCTATTTCAGGGCCATAATAACTTAAACCTCCCCAACAATATCATTC
CAAAGGGCATAAGTTAATGGTGGAAAACAATAACGGGAGCAACCACCATGCCGAGCATTC
TTTCCATCGGGCATTT
>HRR_424
CTTGTAAACCAGATGTCGGAGGTTAAAATCCTCCCTACTGCTCAAAGAAAGGAGATTCTA
ACTCCCACCCCTGACTCCCAAAGCCAGGATTCTTAGTTAAACTATTCTTTGTCATATATG
TATAATAATTTTTTATACATATATGTATTATCAACATTAATTTATATAGACCATATCATA
TGGCATTCAAGTACATATATGTTTTATCACCATTCATAGGGTTAAACCATTCAAGCCTAA
CACAAAACGAAGATTTTATACAAAGCATGACTAATAAGATCTAACAAACGTTTAATAAAT
AGTGGACGAAAATCAAGACCTAATACAAAATCCATAAGTCAAGTTATACCTTTAATCAAA
ATCCCGCCAAACTCAAATACTTAATGTAGTAAGAGCCGACCAACAAGTCCATTTCTTAAT
GCCAACGATTATTGAAGGTGAGGGACAAATATTGTGGGGGTTTCACATAGTGATTTATTC
CTGGCATTTGGTTCCTATTTCAGGGCCATAATAACTTAAACCTCCCCAATAATATCATTC
CAAAGGGCATAAGTTAATGGTGGAAAACAATAACGGGAGCAACCACCATGCCGAGCGTTC
TTTCCATCGGGCATTT
>HRH_394
CTTGTAAACCAGATGTCGGAGGTTAAAATCCTCCCTACTGCTCAAAGAAAGGAGATTCTA
ACTCCCACCCCTGACTCCCAAAGCCAGGATTCTTAGTTAAACTATTCTTTGTCATATATG
TATAATAATTTTTTATACATATATGTATTATCAACATTAATTTATATAGACCATATCATA
TGACATTCAAGTACATATATGTTTTATCACCATTCATAGGGTTAAACCATTCAAGCCTAA
CACAAAACGAAGATTTTATACAAAGCATGACTAATAAGATCTAACAAACGTTTAATAAAT
AGTGGACGAAAATCAAGACCTAATACAAAATCCATAAGTCAAGTTATACCTTTAATCAAA
ATCCCGCCAAACTCAAATACTTAATGTAGTAAGAGCCGACCAACAAGTCCATTTCTTAAT
GCCAACGATTATTGAAGGTGAGGGACAAATATTGTGGGGGTTTCACATAGTGATTTATTC
CTGGCATTTGGTTCCTATTTCAGGGCCATAATAACTTAAACCTCCCCAATAATATCATTC
CAAAGGGCATAAGTTAATGGTGGAAAACAATAACGGGAGCAACCACCATGCCGAGCGTTC
TTTCCATCGGGCATTT
>HRH_419
CTTGTAAACCAGATGTCGGAGGTTAAAATCCTCCCTACTGCTCAAAGAAAGGAGATTCTA
ACTCCCACCCCTGACTCCCAAAGCCAGGATTCTTAGTTAAACTATTCTTTGTCATATATG
TATAATAATTTTTTATACATATATGTATTATCAACATTAATTTATATGGACCATATCATA
TAGCATTCAAGTACATATATGTTCTATCACCATTCATAGGGTTAAACCATTCAAGTCTAA
CACAGAACGAAGATTTTATATAAAGCATGACTAATAAGATCTAACAAACGTTTAATAAAT
AGTGGACGAAAATCAAGACCTAATACAAAATCCATAAGTCAAGTTATACCTTTAATCAAA
ATCCCGCCAAACTCAAATACTTAATGTAGTAAGAGCCGACCAACAAGTCCATTTCTTAAT
GCCAACGATTATTGAAGGTGAGGGACAAATACTGTGGGGGTTTCACATAGTGATTTATTC
CTGGCATTTGGTTCCTATTTCAGGGCCATAATAACTTAAACCTCCCCAATAATATCATTC
CAAAGGGCATAAGTTAATGGTGGAAAACAATAACGGGAGCAACCACCATGCCGAGCATTC
TTTCCATCGGGCATTT
>HWW_119
CTTGTAAACCAGATGTCGGAGGTTAAAATCCTCCCTACTGCTCAAAGAAAGGAGATTCTA
ACTCCCACCCCTGACTCCCAAAGCCAGGATTCTTAGTTAAACTATTCTTTGTCATATATG
TATAATAATTTTTTATACATATATGTATTATCAACATTAATTTATATGAACCATATCATA
TAACATTCAAGTACATATATGTTTTATCACCATTCATAGGGTTAAACCATTCAAGTCTAA
CACAGAACGAAGATTTTATACAAAGCATGACTAATAAAATCTAACAAACGTTTAATAAAT
AGTGGACGAAAATCAAGACCTAATACAAAATCCATAAGTCAAGTTATACCTTTAATCAAA
ATCCCGCCAAACTCAAATACTTAATGTAGTAAGAGCCGACCAACAAGTCCATTTCTTAAT
GCCAACGGTTATTGAAGGTGAGGGACAAATACTGTGGGGGTTTCACATAGTGATTTATTC
CTGGCATTTGGTTCCTATTTCAGGGCCATAATAACTTAAACCTCCCCAATAATATCATTC
CAAAGGGCATAAGTTAATGGTGGAAAACAATAGCGGGAGCAACCACCATGCCGAGCATTC
TTTCCATCGGGCATTT
>HWW_125
CTTGTAAACCAGATGTCGGAGGTTAAAATCCTCCCTACTGCTCAAAGAAAGGAGATTCTA
ACTCCCACCCCTGACTCCCAAAGCCAGGATTCTTAGTTAAACTATTCTTTGTCATATATG
TATAATAATTTTTTATACATATATGTATTATCAACATTAATTTATATGGACCATATCATA
TAGCATTCAAGTACATATATGTTTTATCACCATTCATAGGGTTAAACCATTCAAGTCTAA
CACAGAACGAAGATTTTATACAAAGCATGACTAATAAAATCTAACAAACGTTTAATAAAT
AGTGGACGAAAATCAAGACCTAATACAAAATCCATAAGTCAAGTTATACCTTTAATCAAA
ATCCCGCCAAACTCAAATACTTAATGTAGTAAGAGCCGACCAACAAGTCCATTTCTTAAT
GCCAACGATTATTGAAGGTGAGGGACAAATATTGTGGGGGTTTCACATAGTGATTTATTC
CTGGCATTTGGTTCCTATTTCAGGGCCATAATAACTTAAACCTCCCCAATAATATCATTC
CAAAGGGCATAAGTTAATGGTGGAAAACAATAGCGGGAGCAACCACCATGCCGAGCATTC
TTTCCATCGGGCATTT
>HWW_127
CTTGTAAACCAGATGTCGGAGGTTAAAATCCTCCCTACTGCTCAAAGAAAGGAGATTCTA
ACTCCCACCCCTGACTCCCAAAGCCAGGATTCTTAGTTAAACTATTCTTTGTCATATATG
TATAATAATTTTTTATACATATATGTATTATCAACATTAATTTATATGGACCATATCATA
CAGCATTCAAGTACATATATGTTTTATCACCATTCATAGGGTTAAACCATTCAAGTCTAA
CACAGAACGAAGATTTTATACAAAGCATGACTAATAAAATCTAACAAACGTTTAATAAAT
AGTGGACGAAAATCAAGACCTAATACAGAATCCATAAGTCAAGTTATACCTTTAATCAAA
ATCCCGCCAAACTCAAATACTTAATGTAGTAAGAGCCGACCAACAAGTCCATTTCTTAAT
GCCAACGATTATTGAAGGTGAGGGACAAACACTGTGGGGGTTTCACATAGTGATTTATTC
CTGGCATTTGGTTCCTATTTCAGGGCCATAATAACTTAAACCTCCCCAATAATATCATTC
CAAAGGGCATAAGTTAATGGTGGAAAACAATAGCGGGAGCAACCACCATGCCGAGCATTC
TTTCCATCGGGCATTT
>HWW_129
CTTGTAAACCAGATGTCGGAGGTTAAAATCCTCCCTACTGCTCAAAGAAAGGAGATTCTA
ACTCCCACCCCTGACTCCCAAAGCCAGGATTCTTAGTTAAACTATTCTTTGTCATATATG
TATAATAATTTTTTATACATATATGTATTATCAACATTAATTTATATGGACCATATCATA
TAGCATTCAAGTACATATATGTTTTATCACCATTCATAGGGTTAAACCATTCAAGTCTAA
CACAGAACGAAGATTTTATACAAAGCATGACTAATAAGATCTAACAAACGTTTAATAAAT
AGTGGACGAAAATCAAGACCTAATACAAAATCCATAAGTCAAGTTATACCTTTAATCAAA
ATCCCGCCAAACTCAAATACTTAATGTAGTAAGAGCCGACCAACAAGTCCATTTCTTAAT
GCCAACGGTTATTGAAGGTGAGGGACAAATACTGTGGGGGTTTCACATAGTGATTTATTC
CTGGCATTTGGTTCCTATTTCAGGGCCATAATGACTTAAACCTCCCCAATAATATCATTC
CAAAGGGCATAAGTTAATGGTGGAAAACAATAGCGGGAGCAACCACCATGCCGAGCATTC
TTTCCATCGGGCATTT
>HWW_139
CTTGTAAACCAGATGTCGGAGGTTAAAATCCTCCCTACTGCTCAAAGAAAGGAGATTCTA
ACTCCCACCCCTGACTCCCAAAGCCAGGATTCTTAGTTAAACTATTCTTTGTCATATATG
TATAATAATTTTTTATACATATATGTATTATCAACATTAATTTATATGGACCATATCATA
TAGCATTCAAGTACATATATGTTTTATCACCATTCATAGGGTTAAACCATTCAAGTCTAA
CACAGAACGAAGATTTTATACAAAGCATGACTAATAAAATCTAACAAACGTTTAATAAAT
AGTGGACGAAAATCAAGACCTAATACAAAATCCATAAGTCAAGTTATACCTTTAATCAAA
ATCCCGCCAAACTCAAATACTTAATGTAGTAAGAGCCGACCAACAAGTCCATTTCTTAAT
GCCAACGGTTATTGAAGGTGAGGGACAAATACTGTGGGGGTTTCACATAGTGATTTATTC
CTGGCATTTGGTTCCTATTTCAGGGCCATAATAACTTAAACCTCCCCAATAATATCATTC
CAAAGGGCATAAGTTAATGGTGGAAAACAATAGCGGGAGCAACCACCATGCCGAGCATTC
TTTCCATCGGGCATTT
>HWW_225
CTTGTAAACCAGATGTCGGAGGTTAAAATCCTCCCTACTGCTCAAAGAAAGGAGATTCTA
ACTCCCACCCCTGACTCCCAAAGCCAGGATTCTTAGTTAAACTATTCTTTGTCATATATG
TATAATAATTTTTTATACATATATGTATTATCAACATTAATTTATATGAACCATATCATA
TAGCATTCAAGTACATATATGTTTTATCACCATTCATAGGGTTAAACCATTCAAGTATAA
CACAGAACGAAGATTTTATACAAAGCATGACTAATAAAATCTAACAAACGTTTAATAAAT
AGTGGACGAAAATCAAGACCTAATACAAAATCCATAAGTCAAGTTATACCTTTAATCAAA
ATCCCGCCAAACTCAAATACTTAATGTAGTAAGAGCCGACCAACAAGTCCATTTCTTAAT
GCCAACGATTATTGAAGGTGAGGGACAAATACTGTGGGGGTTTCACATAGTGATTTATTC
CTGGCATTTGGTTCCTATTTCAGGGCCATAATAACTTAAACCTCCCCAATAACATCATTC
CAAAGGGCATAAGTTAATGGTGGAAAACAATAGCGGGAGCAACCACCATGCCGAGCATTC
TTTCCATCGGGCATTT
>HWW_414
CTTGTAAACCAGATGTCGGAGGTTAAAATCCTCCCTACTGCTCAAAGAAAGGAGATTCTA
ACTCCCACCCCTGACTCCCAAAGCCAGGATTCTTAGTTAAACTATTCTTTGTCATATATG
TATAATAATTTTTTATACATATATGTATTATCAACATTAATTTATATGGACCATATCATA
TAGCATTCAAGTACATATATGTTTTATCACCATTCATAGGGTTAAACCATTCAAGTCTAA
CACAGAACGAAGATTTTATACAAAGCATGACTAATAAAATCTAACAAACGTTTAATAAAT
AGTGGACGAAAATCAAGACCTAATACAAAATCCATAAGTCAAGTTATACCTTTAATCAAA
ATCCCGCCAAACTCAAATACTTAATGTAGTAAGAGCCGACCAACAAGTCCATTTCTTAAT
GCCAACGGTTATTGAAGGTGAGGGACAAATACTGTGGGGGTTTCACATAGTGATTTATTC
CTGGCATTTGGTTCCTATTTCAGGGCCATAATAACTTAAACCTCCCCAATAATATCATTC
CAAAGGGCATAAGTTAATGGTGGAAAACAATAGCGGGAGCAACCACCATGCCGAGCATTC
TTTCCATCGGGCATTT
>HWW_431
CTTGTAAACCAGATGTCGGAGGTTAAAATCCTCCCTACTGCTCAAAGAAAGGAGATTCTA
ACTCCCACCCCTGACTCCCAAAGCCAGGATTCTTAGTTAAACTATTCTTTGTCATATATG
TATAATAATTTTTTATACATATATGTATTATCAACATTAATTTATATGGACCATATCATA
TAGCATTCAAGTACATATATGTTTTATCACCATTCATAGGGTTAAACCATTCAAGTCTAA
CACAGAACGAAGATTTTATACAAAGCATGACTAATAAAATCTAACAAACGTTTAATAAAT
AGTGGACGAAAATCAAGACCTAATACAAAATCCATAAGTCAAGTTATACCTTTAATCAAA
ATCCCGCCAAACTCAAATACTTAATGTAGTAAGAGCCGACCAACAAGTCCATTTCTCAAT
GCCAACGATTATTGAAGGTGAGGGACAAATACTGTGGGGGTTTCACATAGTGATTTATTC
CTGGCATTTGGTTCCTATTTCAGGGCCATAATAACTTAAACCTCCCCAATAATATCATTC
CAAAGGGCATAAGTTAATGGTGGAAAACAATAGCGGGAGCAACCACCATGCCGAGCGTTC
TTTCCATCGGGCATTT
>HWW_432
CTTGTAAACCAGATGTCGGAGGTTAAAATCCTCCCTACTGCTCAAAGAAAGGAGATTCTA
ACTCCCACCCCTGACTCCCAAAGCCAGGATTCTTAGTTAAACTATTCTTTGTCATATATG
TATAATAATTTTTTATACATATATGTATTATCAACATTAATTTATATGAACCATATCATA
TAGCATTCAAGTACATATATGTTTTATCACCATTTATAGGGTTAAACCATTCAAGTCTAA
CACAGAACGAAGATTTTATACAAAGCATGACTAATAAGATCTAACAAACGTTTAATAAAT
AGTGGGCGAAAATCAAGACCTAATACAAAATCCATAAGTCAAGTTATACCTTTAATCAAA
ATCCCGCTAAACTCAAATACTTAATGTAGTAAGAGCCGACCAACAAGTCCATTTCTTAAT
GCCAACGGTTATTGAAGGTGAGGGACAAATACTGTGGGGGTTTCACATAGTGATTTATTC
CTGGCATTTGGTTCCTATTTCAGGGCCATAATAACTTAAACCTCCCCAATAATTTCATTC
CAAAGGGCATAAGTTAATGGTGGAAAACAATAACGGGAGCAACCACCATGCCGAGCATTC
TTTCCATCGGGCATTT
>HWW_438
CTTGTAAACCAGATGTCGGAGGTTAAAATCCTCCCTACTGCTCAAAGAAAGGAGATTCTA
ACTCCCACCCCTGACTCCCAAAGCCAGGATTCTTAGTTAAACTATTCTTTGTCATATATG
TATAATAATTTTTTATACATATATGTATTATCAACATTAATTTATATGGACCATATCATA
TAGCATTCAAGTACATATATGTTTTATCACCATTCATAGGGTTAAACCATTCAAGTCTAA
CACAGAACGAAGATTTTATACAAAGCATGACTAATAAAATCTAACAAACGTTTAATAAAT
AGTGGACGAAAATCAAGACCTAATACAAAATCCATAAGTCAAGTTATACCTTTAATCAAA
ATCCCGCCAAACTCAAATACTTAATGTAGTAAGAGCCGACCAACAAGTCCATTTCTTAAT
GCCAACGATTATTGAAGGTGAGGGACAAATACTGTGGGGGTTTCACATAGTGATTTATTC
CTGGCATTTGGTTCCTATTTCAGGGCCATAATAACTTAAACCTCCCCAATAATATCATTC
CAAAGGGCATAAGTTAATGGTGGAAAACAATAGCGGGAGCAACCACCATGCCGAGCATTC
TTTCCATCGGGCATTT
>HWW_445
CTTGTAAACCAGATGTCGGAGGTTAAAATCCTCCCTACTGCTCAAAGAAAGGAGATTCTA
ACTCCCACCCCTGACTCCCAAAGCCAGGATTCTTAGTTAAACTATTCTTTGTCATATATG
TATAATAATTTTTTATACATATATGTATTATCAACATTAGTTTATATGGACCATATCATA
TAGCATTCAAGTACATATATGTTTTATCACCATTTATAGGGTTAAACCATTCAAGTCTAA
CACAGAACGAAGATTTTATACAAAGCATGACTAATAAGATCTAACAAACGTTTAATAAAT
AGTGGGCGAAAATCAAGACCTAATACAAAATCCATAAGTCAAGTTATACCTTTAATCAAA
ATCCCGCCAAACTCAAATATTTAATGTAGTAAGAGCCGACCAACAAGTCCATTTCTTAAT
GCCAACGGTTATTGAAGGTGAGGGACAAATACTGTGGGGGTTTCACATAGTGATTTATTC
CTGGCATTTGGTTCCTATTTCAGGGCCATAATAACTTAAACCTCCCCAATAATATCATTC
CAAAGGGCATAAGTTAATGGTGGAAAACAATAGCGGGAGCAACCACCATGCCGAGCATTC
TTTCCATCGGGCATTT
>HWW_453
CTTGTAAACCAGATGTCGGAGGTTAAAATCCTCCCTACTGCTCAAAGAAAGGAGATTCTA
ACTCCCACCCCTGACTCCCAAAGCCAGGATTCTTAGTTAAACTATTCTTTGTCATATATG
TATAATAATTTTTTATACATATATGTATTATCAACATTAATTTATATGAACCATATCATA
TAACATTCAAGTACATATATGTTTTATCACCATTCATAGGGTTAAACCATTCAAGTCTAA
CACAGAACGAAGATTTTATACAAAGCATGACTAATAAAATCTAACAAACGTTTAATAAAT
AGTGGACGAAAATCAAGACCTAATACAAAATCCATAAGTCAAGTTATACCTTTAATCAAA
ATCCCGCCAAACTCAAATACTTAATGTAGTAAGAGCCGACCAACAAGTCCATTTCTTAAT
GCCAACGGTTATTGAAGGTGAGGGACAAATACTGTGGGGGTTTCACATAGTGATTTATTC
CTGGCATTTGGTTCCTATTTCAGGGCCATAATAACTTAAACCTCCCCAATAATATCATTC
CAAAGGGCATAAGTTAATGGTGGAAAACAATAGCGGGAGCAACCACCATGCCGAGCATTC
TTTCCATCGGGCATTT
>HWW_454
CTTGTAAACCAGATGTCGGAGGTTAAAATCCTCCCTACTGCTCAAAGAAAGGAGATTCTA
ACTCCCACCCCTGACTCCCAAAGCCAGGATTCTTAGTTAAACTATTCTTTGTCATATATG
TATAATAATTTTTTATACATATATGTATTATCAACATTAATTTATATGGACCATATCATA
TAGCATTCAAGTACATATATGTTTTATCACCATTCATAGGGTTAAACCATTCAAGTCTAA
CACAGAACGAAGATTTTATACAAAGCATGACTAATAAGATCTAACGAACGTTTAATAAAT
AGTGGACGAAAATCAAGACCTAATACAAAATCCATAAGTCAAGTTATACCTTTAATCAAA
ATCCCGCCAAACTCAAATATTTAATGTAGTAAGAGCCGACCAACAAGTCCATTTCTTAAT
GCCAACGGTTATTGAAGGTGAGGGACAAATACTGTGGGGGTTTCACATAGTGATTTATTC
CTGGCATTTGGTTCCTATTTCAGGGCCATAATAACTTAAACCTCCCCAATAATATCATTC
CAAAGGGCATAAGTTAATGGTGGAAAACAATAGCGGGAGCAACCACCATGCCGAGCATTC
TTTCCATCGGGCATTT
>HWW_455
CTTGTAAACCAGATGTCGGAGGTTAAAATCCTCCCTACTGCTCAAAGAAAGGAGATTCTA
ACTCCCACCCCTGACTCCCAAAGCCAGGATTCTTAGTTAAACTATTCTTTGTCATATATG
TATAATAATTTTTTATACATATATGTATTATCAACATTAATTTATATGGACCATATCATA
TAACATTCAAGTACATATATGTTTTATCACCATTCATAGGGTTAAACCATTCAAGTCTAA
CACAGAACGAAGATTTTATACAAAGCATGACTAATAAAATCTAACAAACGTTTAATAAAT
AGTGGACGAAAATCAAGACCTAATACAAAATCCATAAGTCAAGTTATACCTTTAATCAAA
ATCCCGCCAAACTCAAATACTTAATGTAGTAAGAGCCGACCAACAAGTCCATTTCTTAAT
GCCAACGGTTATTGAAGGTGAGGGACAAATACTGTGGGGGTTTCACATAGTGATTTATTC
CTGGCATTTGGTTCCTATTTCAGGGCCATAATAACTTAAACCTCCCCAATAATATCATTC
CAAAGGGCATAAGTTAATGGTGGAAAACAATAGCGGGAGCAACCACCATGCCGAGCATTC
TTTCCATCGGGCATTT
>HWW_456
CTTGTAAACCAGATGTCGGAGGTTAAAATCCTCCCTACTGCTCAAAGAAAGGAGATTCTA
ACTCCCACCCCTGACTCCCAAAGCCAGGATTCTTAGTTAAACTATTCTTTGTCATATATG
TATAATAATTTTTTATACATATATGTATTATCAACATTAATTTATATAGACCATATCATA
TGGCATTCAAGTACATATATGTTTTATCACCATTCATAGGGTTAAACCATTCAAGCCTAA
CACAAAACGAAGATTTTATACAAAGCATGACTAATAAGATCTAACAAACGTTTAATAAAT
AGTGGACGAAAATCAAGACCTAATACAAAATCCATAAGTCAAGTTATACCTTTAATCAAA
ATCCCGCCAAACTCAAATACTTAATGTAGTAAGAGCCGACCAACAAGTCCATTTCTTAAT
GCCAACGATTATTGAAGGTGAGGGACAAATATTGTGGGGGTTTCACATAGTGATTTATTC
CTGGCATTTGGTTCCTATTTCAGGGCCATAATAACTTAAACCTCCCCAATAATATCATTC
CAAAGGGCATAAGTTAATGGTGGAAAACAATAACGGGAGCAACCACCATGCCGAGCGTTC
TTTCCATCGGGCATTT
>HWW_461
CTTGTAAACCAGATGTCGGAGGTTAAAATCCTCCCTACTGCTCAAAGAAAGGAGATTCTA
ACTCCCACCCCTGACTCCCAAAGCCAGGATTCTTAGTTAAACTATTCTTTGTCATATATG
TATAATAATTTTTTATACATATATGTATTATCAACATTAATTTATATGGACCATATCATA
TAGCATTCAAGTACATATATGTTTTATCACCATTCATAGGGTTAAACCATTCAAGTCTAA
CACAGAACGAAGATTTTATACAAAGCATGACTAATAAAATCTAACAAACGTTTAATAAAT
AGTGGACGAAAATCAAGACCTAATACAGAATCCATAAGTCAAGTTATACCTTTAATCAAA
ATCCCGCCAAACTCAAATACTTAATGTAGTAAGAGCCGACCAACAAGTCCATTTCTTAAT
GCCAACGATTATTGAAGGTGAGGGACAAACACTGTGGGGGTTTCACATAGTGATTTATTC
CTGGCATTTGGTTCCTATTTCAGGGCCATAATAACTTAAACCTCCCCAATAATATCATTC
CAAAGGGCATAAGTTAATGGTGGAAAACAATAGCGGGAGCAACCACCATGCCGAGCATTC
TTTCCATCGGGCATTT
>HWW_462
CTTGTAAACCAGATGTCGGAGGTTAAAATCCTCCCTACTGCTCAAAGAAAGGAGATTCTA
ACTCCCACCCCTGACTCCCAAAGCCAGGATTCTTAGTTAAACTATTCTTTGTCATATATG
TATAATAATTTTTTATACATATATGTATTATCAACATTAATTTATATGGACCATATCATA
TAACATTCAAGTACATATATGTTTTATCACCATTCATAGGGTTAAACCATTCAAGTCTAA
CACAGAACGAAGATTTTATACAAAGCATGACTAATAAAATCTAACAAACGTTTAATAAAT
AGTGGACGAAAATCAAGACCTAATACAAAATCCATAAGTCAAGTTATACCTTTAATCAAA
ATCCCGCCAAACTCAAATACTTAATGTAGTAAGAGCCGACCAACAAGTCCATTTCTTAAT
GCCAACGGTTATTGAAGGTGAGGGACAAATACTGTGGGGGTTTCACATAGTGATTTATTC
CTGGCATTTGGTTCCTATTTCAGGGCCATAATAACTTAAACCTCCCCAATAATATCATTC
CAAAGGGCATAAGTTAATGGTGGAAAACAATAGCGGGAGCAACCACCATGCCGAGCATTC
TTTCCATCGGGCATTT
>HWW_463
CTTGTAAACCAGATGTCGGAGGTTAAAATCCTCCCTACTGCTCAAAGAAAGGAGATTCTA
ACTCCCACCCCTGACTCCCAAAGCCAGGATTCTTAGTTAAACTATTCTTTGTCATATATG
TATAATAATTTTTTATACATATATGTATTATCAACATTAATTTATATGAACCATATCATA
TGACATTCAAGTACATATATGTTTTATCACCATTCATAGGGTTAAACCATTCAAGTCTAA
CACAGAACGAAGATTTTATACAAAGCATGACTAATAAGATCTAACAAACGTTTAATAAAT
AGTGGACGAAAATCAAGACCTAATACAAAATCCATAAGTCAAGTTATACCTTTAATCAAA
ATCCCGCCAAACTCAAATACTTAATGTAGTAAGAGCCGACCAACAAGTCCATTTCTTAAT
GCCAACGATTATTGAAGGTGAGGGACAAATACTGTGGGGGTTTCACATAGTGATTTATTC
CTGGCATTTGGTTCCTATTTCAGGGCCATAATAACTTAAACCTCCCCAATAATATCATTC
CAAAGGGCATAAGTTAATGGTGGAAAACAATAACGGGAGCAACCACCATGCCGAGCATTC
TTTCCATCGGGCATTT
>HWW_464
CTTGTAAACCAGATGTCGGAGGTTAAAATCCTCCCTACTGCTCAAAGAAAGGAGATTCTA
ACTCCCACCCCTGACTCCCAAAGCCAGGATTCTTAGTTAAACTATTCTTTGTCATATATG
TATAATAATTTTTTATACATATATGTATTATCAACATTAATTTATATGGACCATATCATA
TAACATTCAAGTACATATATGTTTTATCACCATTCATAGGGTTAAACCATTCAAGTCTAA
CACAGAACGAAGATTTTATACAAAGCATGACTAATAAAATCTAACAAACGTTTAATAAAT
AGTGGACGAAAATCAAGACCTAATACAAAATCCATAAGTCAAGTTATACCTTTAATCAAA
ATCCCGCCAAACTCAAATACTTAATGTAGTAAGAGCCGACCAACAAGTCCATTTCTTAAT
GCCAACGGTTATTGAAGGTGAGGGACAAATACTGTGGGGGTTTCACATAGTGATTTATTC
CTGGCATTTGGTTCCTATTTCAGGGCCATAATAACTTAAACCTCCCCAATAATATCATTC
CAAAGGGCATAAGTTAATGGTGGAAAACAATAGCGGGAGCAACCACCATGCCGAGCATTC
TTTCCATCGGGCATTT
>HWW_465
CTTGTAAACCAGATGTCGGAGGTTAAAATCCTCCCTACTGCTCAAAGAAAGGAGATTCTA
ACTCCCACCCCTGACTCCCAAAGCCAGGATTCTTAGTTAAACTATTCTTTGTCATATATG
TATAATAATTTTTTATACATATATGTATTATCAACATTAATTTATATGGACCATATCATA
TAGCATTCAAGTACATATATGTTTTATCACCATTCATAGGGTTAAACCATTCAAGTCTAA
CACAGAACGAAGATTTTATACAAAGCATGACTAATAAAATCTAACAAACGTTTAATAAAT
AGTGGACGAAAATCAAGACCTAATACAGAATCCATAAGTCAAGTTATACCTTTAATCAAA
ATCCCGCCAAACTCAAATACTTAATGTAGTAAGAGCCGACCAACAAGTCCATTTCTTAAT
GCCAACGATTATTGAAGGTGAGGGACAAACACTGTGGGGGTTTCACATAGTGATTTATTC
CTGGCATTTGGTTCCTATTTCAGGGCCATAATAACTTAAACCTCCCCAATAATATCATTC
CAAAGGGCATAAGTTAATGGTGGAAAACAATAGCGGGAGCAACCACCATGCCGAGCATTC
TTTCCATCGGGCATTT
>HWW_468
CTTGTAAACCAGATGTCGGAGGTTAAAATCCTCCCTACTGCTCAAAGAAAGGAGATTCTA
ACTCCCACCCCTGACTCCCAAAGCCAGGATTCTTAGTTAAACTATTCTTTGTCATATATG
TATAATAATTTTTTATACATATATGTATTATCAACATTAATTTATATGGACCATATCATA
TAACATTCAAGTACATATATGTTTTATCACCATTCATAGGGTTAAACCATTCAAGTCTAA
CACAGAACGAAGATTTTATACAAAGCATGACTAATAAAATCTAACAAACGTTTAATAAAT
AGTGGACGAAAATCAAGACCTAATACAAAATCCATAAGTCAAGTTATACCTTTAATCAAA
ATCCCGCCAAACTCAAATACTTAATGTAGTAAGAGCCGACCAACAAGTCCATTTCTTAAT
GCCAACGGTTATTGAAGGTGAGGGACAAATACTGTGGGGGTTTCACATAGTGATTTATTC
CTGGCATTTGGTTCCTATTTCAGGGCCATAATAACTTAAACCTCCCCAATAATATCATTC
CAAAGGGCATAAGTTAATGGTGGAAAACAATAGCGGGAGCAACCACCATGCCGAGCATTC
TTTCCATCGGGCATTT
>HWW_469
CTTGTAAACCAGATGTCGGAGGTTAAAATCCTCCCTACTGCTCAAAGAAAGGAGATTCTA
ACTCCCACCCCTGACTCCCAAAGCCAGGATTCTTAGTTAAACTATTCTTTGTCATATATG
TATAATAATTTTTTATACATATATGTATTATCAACATTAATTTATATGAACCATATCATA
TGGCATTCAAGTACATATATGTTTTATCACCATTCATAGGGTTAAACCATTCAAGTCTAA
CACAGAACGAAGATTTTATACAAAGCATGACTGATAAGATCTAACAAACGTTTAATAAAT
AGTGGACGAAAGTCAAGACCTAATACAAAATCCATAAGTCAAGTTATACCTTTAATCAAA
ATCCCGCCAAACTCAAATACTTAATGTAGTAAGAGCCGACCAACAAGTCCATTTCTTAAT
GCCAACGGTTATTGAAGGTGAGGGACAAATATTGTGGGGGTTTCACATAGTGATTTATTC
CTGGCATTTGGTTCCTATTTCAGGGCCATAATAACTTAAACCTCCCCAATAATATCATTC
CAAAGGGCATAAGTTAATGGTGGAAAACAATAACGGGAGCAACCACCATGCCGAGCGTTC
TTTCCATCGGGCATTT
>HWW_592
CTTGTAAACCAGATGTCGGAGGTTAAAATCCTCCCTACTGCTCAAAGAAAGGAGATTCTA
ACTCCCACCCCTGACTCCCAAAGCCAGGATTCTTAGTTAAACTATTCTTTGTCATATATG
TATAATAATTTTTTATACATATATGTATTATCAACATTAATTTATATGAACCATATCATA
TAGCATTCAAGTACATATATGTTTTATCACCATTCATAGGGTTAAACCATTCAAGTCTAA
CACAGAACGAAGATTTTATACAAAGCATGACTAATAAAATCTAACAAACGTTCAATAAAT
AGTGGACGAAAATCAAGACCTAATACAAAATCCATAAGTCAAGTTATACCTTTAATCAAA
ATCCCGCCAAACTCAAATACTTAATGTAGTAAGAGCCGACCAACAAGTCCATTTCTTAAT
GCCAACGATTATTGAAGGTGAGGGACAAATACTGTGGGGGTTTCACATAGTGATTTATTC
CTGGCATTTGGTTCCTATTTCAGGGCCATAATAACTTAAACCTCCCCAATAATATCATTC
CAAAGGGCATAAGTTAATGGTGGAAAACAATAGCGGGAGCAACCACCATGCCGAGCGTTC
TTTCCATCGGGCATTT
>HWW_594
CTTGTAAACCAGATGTCGGAGGTTAAAATCCTCCCTACTGCTCAAAGAAAGGAGATTTTA
ACTCCCACCCCTGACTCCCAAAGCCAGGATTCTTAGTTAAACTATTCTTTGTCATATATG
TATAATAATTTTTTATACATATATGTATTATCAACATTAATTTATATGGACCATATCATA
TAGCATTCAAGTACATATATGTTTTATCACCATTCATAGGGTTAAACCATTCAAGTCTAA
CACAGAACGAAGATTTTATACAAAGCATGACTAATAAAATCTAACAAACGTTTAATAAAT
AGTGGACGAAAATCAAGACCTAATACAAAATCCATAAGTCAAGTTATACCTTTAATCAAA
ATCCCGCCAAACTCAAATACTTAATGTAGTAAGAGCCGACCAACAAGTCCATTTCTTAAT
GCCAACGATTATTGAAGGTGAGGGACAAATACTGTGGGGGTTTCACATAGTGATTTATTC
CTGGCATTTGGTTCCTATTTCAGGGCCATAATAACTTAAACCTCCCCAATAATATCATTC
CAAAGGGCATAAGTTAATGGTGGAAAACAATAGCGGGAGCAACCACCATGCCGAGCATTC
TTTCCATCGGGCATTT
>HWW_595
CTTGTAAACCAGATGTCGGAGGTTAAAATCCTCCCTACTGCTCAAAGAAAGGAGATTCTA
ACTCCCACCCCTGACTCCCAAAGCCAGGATTCTTAGTTAAACTATTCTTTGTCATATATG
TATAATAATTTTTTATACATATATGTATTATCAACATTAATTTATATGGACCATATCATA
TAGCATTCAAGTACATATATGTTTTATCACCATTCATAGGGTTAAACCATTCAAGTCTAA
CACAGAACGAAGATTTTATACAAAGCATGACTAATAAAATCTAACAAACGTTTAATAAAT
AGTGGACGAAAATCAAGACCTAATACAAAATCCATAAGTCAAGTTATACCTTTAATCAAA
ATCCCGCCAAACTCAAATACTTAATGTAGTAAGAGCCGACCAACAAGTCCATTTCTTAAT
GCCAACGATTATTGAAGGTGAGGGACAAATACTGTGGGGGTTTCACACAGTGATTTATTC
CTGGCATTTGGTTCCTATTTCAGGGCCATAATAACTTAAACCTCCCCAATAATATCATTC
CAAAGGGCATAAGTTAATGGTGGAAAACAATAGCGGGAGCAACCACCATGCCGAGCATTC
TTTCCATCGGGCATTT
>HWH_450
CTTGTAAACCAGATGTCGGAGGTTAAAATCCTCCCTACTGCTCAAAGAAAGGAGATTCTA
ACTCCCACCCCTGACTCCCAAAGCCAGGATTCTTAGTTAAACTATTCTTTGTCATATATG
TATAATAATTTTTTATACATATATGTATTATCAACATTAATTTATATGGACCATATCATA
TAGCATTCAAGTACATATATGTTTTATCACCATTCATAGGGTTAAACCATTCAAGTCTAA
CACAGAACGAAGATTTTATACAAAGCATGACTAATAAAATCTAACAAACGTTTAATAAAT
AGTGGACGAAAATCAAGACCTAATACAAAATCCATAAGTCAAGTTATACCTTTAATCAAA
ATCCCGCCAAACTCAAATACTTAATGTAGTAAGAGCCGACCAACAAGTCCATTTCTTAAT
GCCAACGGTTATTGAAGGTGAGGGACAAATACTGTGGGGGTTTCACATAGTGATTTATTC
CTGGCATTTGGTTCCTATTTCAGGGCCATAATAACTTAAACCTCCCCAATAATATCATTC
CAAAGGGCATAAGTTAATGGTGGAAAACAATAGCGGGAGCAACCACCATGCCGAGCGTTC
TTTCCATCGGGCATTT
>HWH_451
CTTGTAAACCAGATGTCGGAGGTTAAAATCCTCCCTACTGCTCAAAGAAAGGAGATTCTA
ACTCCCACCCCTGACTCCCAAAGCCAGGATTCTTAGTTAAACTATTCTTTGTCATATATG
TATAATAATTTTTTATACATATATGTATTATCAACATTAATTTATATGGACCATATCATA
TAACATTCAAGTACATATATGTTTTATCACCATTCATAGGGTTAAACCATTCAAGTCTAA
CACAGAACGAAGATTTTATACAAAGCATGACTAATAAAATCTAACAAACGTTTAATAAAT
AGTGGACGAAAATCAAGACCTAATACAAAATCCATAAGTCAAGTTATACCTTTAATCAAA
ATCCCGCCAAACTCAAATACTTAATGTAGTAAGAGCCGACCAACAAGTCCATTTCTTAAT
GCCAACGGTTATTGAAGGTGAGGGACAAATACTGTGGGGGTTTCACATAGTGATTTATTC
CTGGCATTTGGTTCCTATTTCAGGGCCATAATAACTTAAACCTCCCCAATAATATCATTC
CAAAGGGCATAAGTTAATGGTGGAAAACAATAGCGGGAGCAACCACCATGCCGAGCATTC
TTTCCATCGGGCATTT
>HWH_452
CTTGTAAACCAGATGTCGGAGGTTAAAATCCTCCCTACTGCTCAAAGAAAGGAGATTCTA
ACTCCCACCCCTGACTCCCAAAGCCAGGATTCTTAGTTAAACTATTCTTTGTCATATATG
TATAATAATTTTTTATACATATATGTATTATCAACATTAATTTATATGGACCATATCATA
TAACATTCAAGTACATATATGTTTTATCACCATTCATAGGGTTAAACCATTCAAGTCTAA
CACAGAACGAAGATTTTATACAAAGCATGACTAATAAAATCTAACAAACGTTTAATAAAT
AGTGGACGAAAATCAAGACCTAATACAAAATCCATAAGTCAAGTTATACCTTTAATCAAA
ATCCCGCCAAACTCAAATACTTAATGTAGTAAGAGCCGACCAACAAGTCCATTTCTTAAT
GCCAACGGTTATTGAAGGTGAGGGACAAATACTGTGGGGGTTTCACATAGTGATTTATTC
CTGGCATTTGGTTCCTATTTCAGGGCCATAATAACTTAAACCTCCCCAATAATATCATTC
CAAAGGGCATAAGTTAATGGTGGAAAACAATAGCGGGAGCAACCACCATGCCGAGCATTC
TTTCCATCGGGCATTT
>HBW_100
CTTGTAAACCAGATGTCGGAGGTTAAAATCCTCCCTACTGCTCAAAGAAAGGAGATTCTA
ACTCCCACCCCTGACTCCCAAAGCCAGGATTCTTAGTTAAACTATTCTTTGTCATATATG
TATAATAATTTTTTATACATATATGTATTATCAACATTAATTTATATGAACCATATCATA
TGGCATTCAAGTACATATATGTTTTATCACCATTTATAGGGTTAAACCATTCAAGTCTAA
CACAGAACGAAGATTTTATACAAAGCATGACTGATAAGATCTAACAAACGTTTAATAAAT
AGTGGACGAAAGTCAAGACCTAATACAAAATCCATAAGTCAAGTTATACCTTTAATCAAA
ATCCCGCCAAACTCAAATACTTAATGTAGTAAGAGCCGACCAACAAGTCCATTTCTTAAT
GCCAACGGTTATTGAAGGTGAGGGACAAATATTGTGGGGGTTTCACATAGTGATTTATTC
CTGGCATTTGGTTCCTATTTCAGGGCCATAATAACTTAAACCTCCCCAATAATATCATTC
CAAAGGGCATAAGTTAATGGTGGAAAACAATAACGGGAGCAACCACCATGCCGAGCGTTC
TTTCCATCGGGCATTT
>HBW_101
CTTGTAAACCAGATGTCGGAGGTTAAAATCCTCCCTACTGCTCAAAGAAAGGAGATTCTA
ACTCCCACCCCTGACTCCCAAAGCCAGGATTCTTAGTTAAACTATTCTTTGTCATATATG
TATAATAATTTTTTATACATATATGTATTATCAACATTAATTTATATGAACCATATCATA
TAGCATTCAAGTACATATATGTTTTATCACCATTCATAGGGTTAAACCATTCAAGTCTAA
CACAGAACGAAGACTTTATACAAAGCATGACTAATAAGATCTGACAAACGTTTAATAAAT
AGTGGACGAAAATCAAGACCTAATACAAAATCCATAAGTCAAGTTATACCTTTAATCAAA
ATCCCGCCAAACTCAAATACTTAATGTAGTAAGAGCCGACCAACAAGTCCATTTCTTAAT
GCCAACGATTATTGAAGGTGAGGGACAAATACTGTGGGGGTTTCACATAGTGATTTATTC
CTGGCATTTGGTTCCTATTTCAGGGCCATAACAACTTAAACCTCCCCAATAATATCATTC
CAAAGGGCATAAGTTAATGGTGGAAAACAATAACGGGAGCAACCACCATGCCGAGCATTC
TTTCCATCGGGCATTT
>HBW_138
CTTGTAAACCAGATGTCGGAGGTTAAAATCCTCCCTACTGCTCAAAGAAAGGAGATTCTA
ACTCCCACCCCTGACTCCCAAAGCCAGGATTCTTAGTTAAACTATTCTTTGTCATATATG
TATAATAATTTTTTATACATATATGTATTATCAACATTAATTTATATGAACCATATCATA
TGACATTCAAGTACATATATGTTTTATCACCATTTATAGGGTTAAACCATTCAAGTCTAA
CACAGAACGAAGATTTTATATAAAGCATGACTAATAAAATCTAACAAACGTTTAATAAAT
AGTGGACGAAAATCAAGACCTAATACAAAATCCATAAGTCAAGTTATACCTTTAATCAAA
ATCCCGCCAAACTCAAATACTTAATGTAGTAAGAGCCGACCAACAAGTCCATTTCTTAAT
GCCAACGGTTATTGAAGGTGAGGGACAAATACTGTGGGGGTTTCACATAGTGATTTATTC
CTGGCATTTGGTTCCTATTTCAGGGCCATAATAACTTAAACCTCCCCAATAATATCATTC
CAAAGGGCATAAGTTAATGGTGGAAAACAATAACGGGAGCAACCACCATGCCGAGCGTTC
TTTCCATCGGGCATTT
>HBW_196
CTTGTAAACCAGATGTCGGAGGTTAAAATCCTCCCTACTGCTCAAAGAAAGGAGATTCTA
ACTCCCACCCCTGACTCCCAAAGCCAGGATTCTTAGTTAAACTATTCTTTGTCATATATG
TATAATAATTTTTTATACATATATGTATTATCAACATTAATTTATATGAACCATATCATA
TAGCATTCAAGTACATATATGTTTTATCACCATTCATAGGGTTAAACCATTCAAGTCTAA
CACAGAACGAAGATTTTATACAAAGCATGACTAATAAGATCTAACAAACGTTTAATAAAT
AGTGGACGAAAATCAAGACCTAATACAAAATCCATAAGTCAAGTTATACCTTTAATCAAA
ATCCCGCCAAACTCAAATACTTAATGTAGTAAGAGCCGACCAACAAGTCCATTTCTTAAT
GCCAACGATTATTGAAGGTGAGGGACAAATACTGTGGGGGTTTCACATAGTGATTTATTC
CTGGCATTTGGTTCCTATTTCAGGGCCATAATAACTTAAACCTCCCCAATAATATCATTC
CAAAGGGCATAAGTTAATGGTGGAAAACAATAACGGGAGCAGCCACCATGCCGAGCATTC
TTTCCATCGGGCATTT
>HBW_197
CTTGTAAACCAGATGTCGGAGGTTAAAATCCTCCCTACTGCTCAAAGAAAGGAGATTCTA
ACTCCCACCCCTGACTCCCAAAGCCAGGATTCTTAGTTAAACTATTCTTTGTCATATATG
TATAATAATTTTTTATACATATATGTATTATCAACATTAATTTATATGGACCATATCATA
TAGCATTCAAGTACATATATGTTTTATCACCATTCATAGGGTTAAACCATTCAAGTCTAA
CACAGAACGAAGATTTTATACAAAGCATGACTAATAAAATCTAACAAACGTTTAATAAAT
AGTGGACGAAAATCAAGACCTAATACAAAATCCATAGGTCAAGTTATACCTTTAATCAAA
ATCCCGCCAAACTCAAATACTTAATGTAGTAAGAGCCGACCAACAAGTCCATTTCTTAAT
GCCAACGATTATTGAAGGTGAGGGACAAATACTGTGGGGGTTTCACATAGTGATTTATTC
CTGGCATTTGGTTCCTATTTCAGGGCCATAATAACTTAAACCTCCCCAATAACATCATTC
CAAAGGGCATAAGTTAATGGTGGAAAACAATAGCGGGAGCAACCACCATGCCGAGCGTTC
TTTCCATCGGGCATTT
>HBW_199
CTTGTAAACCAGATGTCGGAGGTTAAAATCCTCCCTACTGCTCAAAGAAAGGAGATTCTA
ACTCCCACCCCTGACTCCCAAAGCCAGGATTCTTAGTTAAACTATTCTTTGTCATATATG
TATAATAATTTTTTATACATATATGTATTATCAACATTAATTTATATGAACCATATCATA
TAGCATTCAAGTACATATATGTTTTATCACCATTCATAGGGTTAAACCATTCAAGTCTAA
CACAGAACGAAGATTTTATACAAAGCATGACTAATAAGATCTAACAAACGTTTAATAAAT
AGTGGACGAAAATCAAGACCTAATACAAAATCCATAAGTCAAGTTATACCTTTAATCAAA
ATCCCGCCAAACTCAAATACTTAATGTAGTAAGAGCCGACCAACAAGTCCATTTCTTAAT
GCCAACGATTATTGAAGGTGAGGGACAAATACTGTGGGGGTTTCACATAGTGATTTATTC
CTGGCATTTGGTTCCTATTTCAGGGCCATAATAACTTAAACCTCCCCAATAATATCATTC
CAAAGGGCATAAGTTAATGGTGGAAAACAATAACGGGAGCAACCACCATGCCGAGCGTTC
TTTCCATCGGGCATTT
>HBW_206
CTTGTAAACCAGATGCCGGAGGTTAAAATCCTCCCTACTGCTCAAAGAAAGGAGATTCTA
ACTCCCACCCCTGACTCCCAAAGCCAGGATTCTTAGTTAAACTATTCTTTGTCATATATG
TATAATAATTTTTTATACATATATGTATTATCAACATTAATTTATATGAACCATATCATA
TGACATTCAAGTACATATATGTTTTATCACCATTTATAGGGTTAAACCATTCAAGTCTAA
CACAGAACGAAGATTTTATATAAAGCATGACTAATAAAATCTAACAAACGTTTAATAAAT
AGTGGACGAAAATCAAGACCTAATACAAAATCCATAAGTCAAGTTATACCTTTAATCAAA
ATCCCGCCAAACTCAAATACTTAATGTAGTAAGAGCCGACCAACAAGTCCATTTCTTAAT
GCCAACGGTTATTGAAGGTGAGGGACAAATACTGTGGGGGTTTCACATAGTGATTTATTC
CTGGCATTTGGTTCCTATTTCAGGGCCATAATAACTTAAACCTCCCCAATAATATCATTC
CAAAGGGCATAAGTTAATGGTGGAAAACAATAACGGGAGCAACCACCATGCCGAGCATTC
TTTCCATCGGGCATTT
>HBW_220
CTTGTAAACCAGATGTCGGAGGTTAAAATCCTCCCTACTGCTCAAAGAAAGGAGATTCTA
ACTCCCACCCCTGACTCCCAAAGCCAGGATTCTTAGTTAAACTATTCTTTGTCATATATG
TATAATAATTTTTTATACATATATGTATTATCAACATTAATTTATATGAACCATATCATA
TGACATTCAAGTACATATATGTTTTATCACCATTCATAGGGTTAAACCATTCAAGTCTAA
CACAGAACGAAGACTTTATATAAAGCATGACTAATAAGATCTAACAAATGTTTAATAAAT
AGTGGACGAAAATCAAGACCTAATACAAAATCCATAAGTCAAGTTATACCTTTAATCAAA
ATCCCGCCAAACTCAAATACTTAATGTAGTAAGAGCCGACCAACAAGTCCATTTCTTAAT
GCCAACGATTATTGAAGGTGAGGGACAAATACTGTGGGGGTTTCACATAGTGATTTATTC
CTGGCATTTGGTTCCTATTTCAGGGCCATAATAACTTAAACCTCCCCAATAATATCATTC
CAAAGGGCATAAGTTAATGGTGGAAAACAATAACGGGAGCAACCACCATGCCGAGCGTTC
TTTCCATCGGGCATTT
>HBW_221
CTTGTAAACCAGATGTCGGAGGTTAAAATCCTCCCTACTGCTCAAAGAAAGGAGATTCTA
ACTCCCACCCCTGACTCCCAAAGCCAGGATTCTTAGTTAAACTATTCTTTGTCATATATG
TATAATAATTTTTTATACATATATGTATTATCAACATTAATTTATATGAACCATATCATA
TGGCATTCAAGTACATATATGTTTTATCACCATTCATAGGGTTAAACCATTCAAGTCTAA
CACAGAACGAAGATTTTATACAAAGCATGACTGATAAGATCTAACAAACGTTTAATAAAT
AGTGGACGAAAGTCAAGACCTAATACAAAATCCATAAGTCAAGTTATACCTTTAATCAAA
ATCCCGCCAAACTCAAATACTTAATGTAGTAAGAGCCGACCAACAAGTCCATTTCTTAAT
GCCAACGGTTATTGAAGGTGAGGGACAAATATTGTGGGGGTTTCACATAGTGATTTATTC
CTGGCATTTGGTTCCTATTTCAGGGCCATAATAACTTAAACCTCCCCAATAATATCATTC
CAAAGGGCATAAGTTAATGGTGGAAAACAATAACGGGAGCAACCACCATGCCGAGCGTTC
TTTCCATCGGGCATTT
>HBW_222
CTTGTAAACCAGATGTCGGAGGTTAAAATCCTCCCTACTGCTCAAAGAAAGGAGATTCTA
ACTCCCACCCCTGACTCCCAAAGCCAGGATTCTTAGTTAAACTATTCTTTGTCATATATG
TATAATAATTTTTTATACATATATGTATTATCAACATTAATTTATATGAACCATATCATA
TGGCATTCAAGTACATATATGTTTTATCACCATTCATAGGGTTAAACCATTCAAGTCTAA
CACAGAACGAAGATTTTATACAAAGCATGACTGATAAGATCTAACAAACGTTTAATAAAT
AGTGGACGAAAGTCAAGACCTAATACAAAATCCATAAGTCAAGTTATACCTTTAATCAAA
ATCCCGCCAAACTCAAATACTTAATGTAGTAAGAGCCGACCAACAAGTCCATTTCTTAAT
GCCAACGGTTATTGAAGGTGAGGGACAAATATTGTGGGGGTTTCACATAGTGATTTATTC
CTGGCATTTGGTTCCTATTTCAGGGCCATAATAACTTAAACCTCCCCAATAATATCATTC
CAAAGGGCATAAGTTAATGGTGGAAAACAATAACGGGAGCAACCACCATGCCGAGCGTTC
TTTCCATCGGGCATTT
>HBW_309
CTTGTAAACCAGATGTCGGAGGTTAAAATCCTCCCTACTGCTCAAAGAAAGGAGATTCTA
ACTCCCACCCCTGACTCCCAAAGCCAGGATTCTTAGTTAAACTATTCTTTGTCATATATG
TATAATAATTTTTTATACATATATGTATTATCAACATTAATTTATATGGACCATATCATA
TGACATTCAAGTACATATATGTTTTATCACCATTCATAGGGTTAAACCATTCAAGTCTAA
CACAGAACGAAGATTTTATACAAAGCATGACTAATAAGATCTAACAAACGTTTAATAAAT
AGTGGACGAAAGTCAAGACCTAATACAAAATCCATAAGTCAAGTTATACCTTTAATCAAA
ATCCCGCCAAACTCAAATACTTAATGTAGTAAGAGCCGACCAACAAGTCCATTTCTTAAT
GCCAACGATTATTGAAGGTGAGGGACAAATACTGTGGGGGTTTCACATAGTGATTTATTC
CTGGCATTTGGTTCCTATTTCAGGGCCATAATAACTTAAACCTCCCCAATAATATCATTC
CAAAGGGCATAAGTTAATGGTGGAAAACAATAACGGGAGCAACCACCATGCCGAGCGTTC
TTTCCATCGGGCATTT
>HBW_319
CTTGTAAACCAGATGTCGGAGGTTAAAATCCTCCCTACTGCTCAAAGAAAGGAGATTCTA
ACTCCCACCCCTGACTCCCAAAGCCAGGATTCTTAGTTAAACTATTCTTTGTCATATATG
TATAATAATTTTTTATACATATATGTATTATCAACATTAATTTATATGAACCATATCATA
TGACATTCAAGTACATATATGTTTTATCACCATTCATAGGGTTAAACCATTCAAGTCTAA
CACAGAACGAAGATTTTATACAAAGCATGACTAATAAGATCTAACAAACGTTTAATAAAT
AGTGGACGAAAATCAAGACCTAATACAAAATCCATAAGTCAAGTTATACCTTTAATCAAA
ATCCCGCCAAACTCAAATACTTAATGTAGTAAGAGCCGACCAACAAGTCCATTTCTTAAT
GCCAACGATTATTGAAGGTGAGGGACAAATACTGTGGGGGTTTCACATAGTGATTTATTC
CTGGCATTTGGTTCCTATTTCAGGGCCATAATAACTTAAACCTCCCCAATAATATCATTC
CAAAGGGCATAAGTTAATGGTGGAAAACAATAACGGGAGCAACCACCATGCCGAGCGTTC
TTTCCATCGGGCATTT
>HBW_330
CTTGTAAACCAGATGTCGGAGGTTAAAATCCTCCCTACTGCTCAAAGAAAGGAGATTCTA
ACTCCCACCCCTGACTCCCAAAGCCAGGATTCTTAGTTAAACTATTCTTTGTCATATATG
TATAATAATTTTTTATACATATATGTATTATCAACATTAATTTATATGAACCATATCATA
TAGCATTCAAGTACATATATGTTCTATCACCATTCATAGGGTTAAACCATTCAAGTCTAA
CACAGAACGAAGATTTTATACAAAGCATGACTAATAAGATCTAACAAACGTTTAATAAAT
AGTGGACGAAAATCAAGACCTAATACAAAATCCATAAGTCAAGTTATACCTTTAATCAAA
ATCCCGCCAAACTCAAATACTTAATGTAGTAAGAGCCGACCAACAAGTCCATTTCTTAAT
GCCAACGATTATTGAAGGTGAGGGACAAATACTGTGGGGGTTTCACATAGTGATTTATTC
CTGGCATTTGGTTCCTATTTCAGGGCCATAATAACTTAAACCTCCCCAATAATATCATTC
CAAAGGGCATAAGTTAATGGTGGAAAACAATAGCGGGAGCAACCACCATGCCGAGCATTC
TTTCCATCGGGCATTT
>HBW_356
CTTGTAAACCAGATGTCGGAGGTTAAAATCCTCCCTACTGCTCAAAGAAAGGAGATTCTA
ACTCCCACCCCTGACTCCCAAAGCCAGGATTCTTAGTTAAACTATTCTTTGTCATATATG
TATAATAATTTTTTATACATATATGTATTATCAACATTAATTTATATGAACCATATCATA
TGGCATTCAAGTACATATATGTTTTATCACCATTCATAGGGTTAAACCATTCAAGTCTAA
CACAGAACGAAGATTTTATACAAAGCATGACTGATAAGATCTAACAAACGTTTAATAAAT
AGTGGACGAAAGTCAAGACCTAATACAAAATCCATAAGTCAAGTTATACCTTTAATCAAA
ATCCCGCCAAACTCAAATACTTAATGTAGTAAGAGCCGACCAACAAGTCCATTTCTTAAT
GCCAACGGTTATTGAAGGTGAGGGACAAATATTGTGGGGGTTTCACATAGTGATTTATTC
CTGGCATTTGGTTCCTATTTCAGGGCCATAATAACTTAAACCTCCCCAATAATATCATTC
CAAAGGGCATAAGTTAATGGTGGAAAACAATAACGGGAGCAACCACCATGCCGAGCGTTC
TTTCCATCGGGCATTT
>HBW_387
CTTGTAAACCAGATGTCGGAGGTTAAAATCCTCCCTACTGCTCAAAGAAAGGAGATTCTA
ACTCCCACCCCTGACTCCCAAAGCCAGGATTCTTAGTTAAACTATTCTTTGTCATATATG
TATAATAATTTTTTATACATATATGTATTATCAACATTAATTTATATGAACCATATCATA
TGACATTCAAGTACATATTTTTTTTATCACCATTCATAGGGTTAAACCATTCAAGTCTAA
CACAGAACGAAGACTTTATATAAAGCATGACTAATAAGATCTAACAAATGTTTAATAAAT
AGTGGACGAAAATCAAGACCTAATACAAAATCCATAAGTCAAGTTATACCTTTAATCAAA
ATCCCGCCAAACTCAAATACTTAATGTAGTAAGAGCCGACCAACAAGTCCATTTCTTAAT
GCCAACGATTATTGAAGGTGAGGGACAAATACTGTGGGGGTTTCACATAGTGATTTATTC
CTGGCATTTGGTTCCTATTTCAGGGCCATAATAACTTAAACCTCCCCAATAATATCATTC
CAAAGGGCATAAGTTAATGGTGGAAAACAATAACGGGAGCAACCACCATGCCGAGCGTTC
TTTCCATCGGGCATTT
>HBW_397
CTTGTAAACCAGATGTCGGAGGTTAAAATCCTCCCTACTGCTCAAAGAAAGGAGATTCTA
ACTCCCACCCCTGACTCCCAAAGCCAGGATTCTTAGTTAAACTATTCTTTGTCATATATG
TATAATAATTTTTTATACATATATGTATTATCAACATTAATTTATATGGACCATATCATA
TAACATTCAAGTACATATATGTTTTATCACCATTCATAGGGTTAAACCATTCAAGTCTAA
CACAGAACGAAGATTTTATACAAAGCATGACTAATAAAATCTAACAAACGTTTAATAAAT
AGTGGACGAAAATCAAGACCTAATACAAAATCCATAAGTCAAGTTATACCTTTAATCAAA
ATCCCGCCAAACTCAAATACTTAATGTAGTAAGAGCCGACCAACAAGTCCATTTCTTAAT
GCCAACGGTTATTGAAGGTGAGGGACAAATACTGTGGGGGTTTCACATAGTGATTTATTC
CTGGCATTTGGTTCCTATTTCAGGGCCATAATAACTTAAACCTCCCCAATAATATCATTC
CAAAGGGCATAAGTTAATGGTGGAAAACAATAGCGGGAGCAACCACCATGCCGAGCATTC
TTTCCATCGGGCATTT
>HBW_406
CTTGTAAACCAGATGTCGGAGGTTAAAATCCTCCCTACTGCTCAAAGAAAGGAGATTCTA
ACTCCCACCCCTGACTCCCAAAGCCAGGATTCTTAGTTAAACTATTCTTTGTCACATATG
TATAATAATTTTTTATACATATATGTACTATCAACATTAATTTATATGAACCATATCATA
TGGCATTCAAGTACATATATGTTTTATCACCATTCATAGGGTTAAACCATTCAAGTCTAA
CACAGAACGAAAATTTTATACAAAGCATGACTAACAAGATCTAACAAACGTTTAATAAGT
AGTGGACGAAAATCAAGACCTAATACAAAATCCATAAGTCAAGTTATACCTTTGATCAAA
ATCCCGCCAAACTCAAATACTTAATGTAGTAAGAGCCGACCAACAAGTCCATTTCTTAAT
GCCAACGATTATTGAAGGTGAGGGACAAATACTGTGGGGGTTTCACATAGTGATTTATTC
CTGGCATTTGGTTCCTATTTCAGGGCCATAATAACTTAAACCTCCCCAATAATATCATTC
CAAAGGGCATAAGTTAATGGTGGAAAACAATAACGGGAGCAACCACCATGCCGAGCGTTC
TTTCCATCGGGCATTT
>HBW_434
CTTGTAAACCAGATGTCGGAGGTTAAAATCCTCCCTACTGCTCAAAGAAAGGAGATTCTA
ACTCCCACCCCTGACTCCCAAAGCCAGGATTCTTAGTTAAACTATTCTTTGTCATATATG
TATAATAATTTTTTATACATATATGTATTATCAACATTAATTTATATGAACCATATCATA
TGGCATTCAAGTACATATATGTTTTATCACCATTCATAGGGTTAAACCATTCAAGTCTAA
CACAGAACGAAGATTTTATACAAAGCATGACTAATAAGATCTAACAAACGTTTAATAAAT
AGTGGACGAAAATCAAGACCTAATACAAAATCCATAAGTCAAGTTATACCTTTAATCAAA
ATCCCGCCAAACTCAAATACTTAATGTAGTAAGAGCCGACCAACAAGTCCATTTCTTAAT
GCCAACGATTATTGAAGGTGAGGGACAAATACTGTGGGGGTTTCACATAGTGATTTATTC
CTGGCATTTGGTTCCTATTTCAGGGCCATAATAACTTAAACCTCCCCAATAATATCATTC
CAAAGGGCATAAGTTAATGGTGGAAAACAATAACGGGAGCAACCACCATGCCGAGCGTTC
TTTCCATCGGGCATTT
>HBW_435
CTTGTAAACCAGATGTCGGAGGTTAAAATCCTCCCTACTGCTCAAAGAAAGGAGATTCTA
ACTCCCACCCCTGACTCCCAAAGCCAGGATTCTTAGTTAAACTATTCTTTGTCATATATG
TATAATAATTTTTTATACATATATGTATTATCAACATTAATTTATATGAACCATATCATA
TGACATTCAAGTACATATATGTTTTATCACCATTCATAGGGTTAAACCATTCAAGTCTAA
CACAGAACGAAGACTTTATATAAAGCATGACTAATAAGATCTAACAAATGTTTAATAAAT
AGTGGACGAAAATCAAGACCTAATACAAAATCCATAAGTCAAGTTATACCTTTAATCAAA
ATCCCGCCAAACTCAAATACTTAATGTAGTAAGAGCCGACCAACAAGTCCATTTCTTAAT
GCCAACGATTATTGAAGGTGAGGGACAAATACTGTGGGGGTTTCACATAGTGATTTATTC
CTGGCATTTGGTTCCTATTTCAGGGCCATAATAACTTAAACCTCCCCAATAATATCATTC
CAAAGGGCATAAGTTAATGGTGGAAAACAATAACGGGAGCAACCACCATGCCGAGCGTTC
TTTCCATCGGGCATTT
>HBW_449
CTTGTAAACCAGATGTCGGAGGTTAAAATCCTCCCTACTGCTCAAAGAAAGGAGATTCTA
ACTCCCACCCCTGACTCCCAAAGCCAGGATTCTTAGTTAAACTATTCTTTGTCATATATG
TATAATAATTTTTTATACATATATGTATTATCAACATTAATTTATATGAACCATATCATA
TGGCATTCAAGTACATATATGTTTTATCACCATTCATAGGGTTAAACCATTCAAGTCTAA
CACAGAACGAAGATTTTATACAAAGCATGACTAATAAGATCTAACAAACGTTTAATAAAT
AGTGGACGAAAATCAAGACCTAATACAAAATCCATAAGTCAAGTTATACCTTTAATCAAA
ATCCCGCCAAACTCAAATACTTAATGTAGTAAGAGCCGACCAACAAGTCCATTTCTTAAT
GCCAACGATTATTGAAGGTGAGGGACAAATACTGTGGGGGTTTCACATAGTGATTTATTC
CTGGCATTTGGTTCCTATTTCAGGGCCATAATAACTTAAACCTCCCCAATAATATCATTC
CAAAGGGCATAAGTTAATGGTGGAAAACAATAACGGGAGCAACCACCATGCCGAGCGTTC
TTTCCATCGGGCATTT
>HBW_593
CTTGTAAACCAGATGTCGGAGGTTAAAATCCTCCCTACTGCTCAAAGAAAGGAGATTCTA
ACTCCCACCCCTGACTCCCAAAGCCAGGATTCTTAGTTAAACTATTCTTTGTCATATATG
TATAATAATTTTTTATACATATATGTATTATCAACATTAATTTATATGAACCATATCATA
TAACATTCAAGTACATATATGTTTTATCACCATTCATAGGGTTAAACCATTCAAGTCTGA
CACAGAACGAAGATTTTATACAAAGCATGACTAATAAGATCTAACAAACGTTTAATAAAT
AGTGGACGAAAATCAAGACCTAATACAAAATCCATAAGTCAAGTTATACCTTTAATCAAA
ATCCCGCCAAACTCAAATACTTAATGTAGTAAGAGCCGACCAACAAGTCCATTTCTTAAT
GCCAACGATTATTGAAGGTGAGGGACAAATACTGTGGGGGTTTCACATAGTGATTTATTC
CTGGCATTTGGTTCCTATTTCAGGGCCATAATAACTTAAACCTCCCCAATAATATCATTC
CAAAGGGCATAAGTTAATGGTGGAAAACAATAACGGGAGCAACCACCATGCCGAGCGTTC
TTTCCATAGGGCATTT
>HBW_601
CTTGTAAACCAGATGTCGGAGGTTAAAATCCTCCCTACTGCTCAAAGAAAGGAGATTCTA
ACTCCCACCCCTGACTCCCAAAGCCAGGATTCTTAGTTAAACTATTCTTTGTCATATATG
TATAATAATTTTTTATACATATATGTATTATCAACATTAATTTATATGGACCATATCATA
TGACATTCAAGTACATATATGTTTTATCACCATTCATAGGGTTAAACCATTCAAGTCTAA
CACAGAACGAAAATTTTATACAAAGCATGACTAATAAGATCTAACAAACGTTTAATAAAT
AGTGGACGAAAATCAAGACCTAATACAAAATCCATAAGTCAAGTTATACCTTTAATCAAA
ATCCCGCCAAACTCAAATACTTAATGTAGTAAGAACCGACCAACAAGTCCATTTCTTAAT
GCCAACGATTATTGAAGGTGAGGGACAAATACTGTGGGGGTTTCACATAGTGATTTATTC
CTGGCATTTGGTTCCTATTTCAGGGCCATAATAACTTAAACCTCCCCAATAATATCATTC
CAAAGGGCATAAGTTAATGGTGGAAAACAATAACGGGAGCAACCACCATGCCGAGCATTC
TTTCCATCGGGCATTT
>HRW_182
CTTGTAAACCAGATGTCGGAGGTTAAAATCCTCCCTACTGCTCAAAGAAAGGAGATTCTA
ACTCCCACCCCTGACTCCCAAAGCCAGGATTCTTAGTTAAACTATTCTTTGTCATATATG
TATAATAATTTTTTATACATATATGTATTATCAACATTAATTTATATGGACCATATCATA
TAGCATTCAAGTACATATATGTTCTATCACCATTCATAGGGTTAAACCATTCAAGTCTAA
CACAGAACGAAGATTTTATACAAAGCATGACTAATAAGATCTAACAAACGTTTAAATAAT
AGTGGACGAAAATCAAGACCTAATACAAAATCCATAAGTCAAGTTATACCTTTAATCAAA
ATCCCGCCAAACTCAAATACTTAATGTAGTAAGAGCCGACCAACAAGTCCATTTCTTAAT
GCCAACGATTATTGAAGGTGAGGGACAAATACTGTGGGGGTTTCACATAGTGATTTATTC
CTGGCATTTGGTTCCTATTTCAGGGCCATAATAACTTAAACCTCCCCAATAATATCATTC
CAAAGGGCATAAGTTAATGGTGGAAAACAATAGCGGGAGCAACCACCATGCCGAGCATTC
TTTCCATCGGGCATTT
>HRW_183
CTTGTAAACCAGATGTCGGAGGTTAAAATCCTCCCTACTGCTCAAAGAAAGGAGATTCTA
ACTCCCACCCCTGACTCCCAAAGCCAGGATTCTTAGTTAAACTATTCTTTGTCATATATG
TATAATAATTTTTTATACATATATGTATTATCAACATTAATTTATATGAACCATATCATA
TGGCATTCAAGTACATATATGTTTTATCACCATTCATAGGGTTAAACCATTCAAGTCTAA
CACAGAACGAAGATTTTATACAAAGCATGACTAATAAAATCTAACAAACGTTTAATAAAT
AGTGGACGAAAATCAAGACCTAATACAAAATCCATAAGTCAAGTTATACCTTTAATCAAA
ATCCCGCCAAACTCAAATACTTAATGTAGTAAGAGCCGACCAACAAGTCCATTTCTTAAT
GCCAACGATTATTGAAGGTGAGGGACAAATACTGTGGGGGTTTCACATAGTGATTTATTC
CTGGCATTTGGTTCCTATTTCAGGGCCATAATAACTTAAACCTCCCCAACAATATCATTC
CAAAGGGCATAGGTTAATGGTGGAAAACAATAACGGGAGCAACTACCATGCCGAGCATTC
TTTCCATCGGGCATTT
>HRW_186
CTTGTAAACCAGATGTCGGAGGTTAAAATCCTCCCTACTGCTCAAAGAAAGGAGATTCTA
ACTCCCACCCCTGACTCCCAAAGCCAGGATTCTTAGTTAAACTATTCTTTGTCATATATG
TATAATAATTTTTTATACATATATGTATTATCAACATTAATTTATATGAACCATATCATA
TGGCATTCAAGTACATATATGTTTTATCACCATTCATAGGGTTAAACCATTCAAGTCTAA
CACAGAACGAAGATTTTATACAAAGCATGACTAATAAGATCTAACAAACGTTTAATAAAT
AGTGGACGAAAATCAAGACCTAATACAAAATCCATAAGTCAAGTTATACCTTTAATCAAA
ATCCCGCCAAACTCAAATACTTAATGTAGTAAGAGCCGACCAACAAGTCCATTTCTTAAT
GCCAACGATTATTGAAGGTGAGGGACAAATACTGTGGGGGTTTCACATAGTGATTTATTC
CTGGCATTTGGTTCCTATTTCAGGGCCATAATAACTTAAACCTCCCCAATAATATCATTC
CAAAGGGCATAAGTTAATGGTGGAAAACAATAACGGGAGCAACCACCATGCCGAGCGTTC
TTTCCATCGGGCATTT
>HRW_187
CTTGTAAACCAGATGTCGGAGGTTAAAATCCTCCCTACTGCTCAAAGAAAGGAGATTCTA
ACTCCCACCCCTGACTCCCAAAGCCAGGATTCTTAGTTAAACTATTCTTTGTCATATATG
TATAATAATTTTTTATACATATATGTATTATCAACATTAATTTATATGGACCATATCATA
TGACATTCAAGTACATATATGTTTTATCACCATTCATAGGGTTAAACCATTCAAGTCTAA
CACAGAACGAAGATTTTATACAAAGCATGACTAATAAGATCTAACAAACGTTTAATAAAT
AGTGGACGAAAATCAAGACCTAATACAAAATCCATAAGTCAAGTTATACCTTTAATCAAA
ATCCCGCCAAACTCAAATACTTAATGTAGTAAGAACCGACCAACAAGTCCATTTCTTAAT
GCCAACGATTATTGAAGGTGAGGGACAAATACTGTGGGGGTTTCACATAGTGATTTATTC
CTGGCATTTGGTTCCTATTTCAGGGCCATAATAACTTAAACCTCCCCAATAATATCATTC
CAAAGGGCATAAGTTAATGGTGGAAAACAATAACGGGAGCAACCACCATGCCGAGCATTC
TTTCCATCGGGCATTT
>HRW_188
CTTGTAAACCAGATGTCGGAGGTTAAAATCCTCCCTACTGCTCAAAGAAAGGAGATTCTA
ACTCCCACCCCTGACTCCCAAAGCCAGGATTCTTAGTTAAACTATTCTTTGTCATATATG
TATAATAATTTTTTATACATATATGTATTATCAACATTAATTTATATGGACCATATCATA
TAGCATTCAAGTACATATATGTTTTATCACCATTCATAGGGTTAAACCATTCAAGTCTAA
CACAGAACGAAGATTTTATACAAAGCATGACTAATAAAATCTAACAAACGTTTAATAAAT
AGTGGACGAAAATCAAGACCTAATACAAAATCCATAAGTCAAGTTATACCTTTAATCAAA
ATCCCGCCAAACTCAAATACTTAATGTAGTAAGAGCCGACCAACAAGTCCATTTCTTAAT
GCCAACGATTATTGAAGGTGAGGGACAAATACTGTGGGGGTTTCACATAGTGATTTATTC
CTGGCATTTGGTTCCTATTTCAGGGCCATAATAACTTAAACCTCCCCAATAATATCATTC
CAAAGGGCATAAGTTAATGGTGGAAAACAATAGCGGGAGCAACCACCATGCCGAGCATTC
TTTCCATCGGGCATTT
>HRW_189
CTTGTAAACCAGATGTCGGAGGTTAAAATCCTCCCTACTGCTCAAAGAAAGGAGATTCTA
ACTCCCACCCCTGACTCCCAAAGCCAGGATTCTTAGTTAAACTATTCTTTGTCATATATG
TATAATAATTTTTTATACATATATGTATTATCAACATTAATTTATATGAACCATATCATA
TAGCATTCAAGTACATATATGTTTTATCACCATTCATAGGGTTAAACCATTCAAGTCTAA
CACAGAACGAAGATTTTATACAAAGCATGACTAATAAGATCCAACAAACGTTTAATAAAT
AGTGGACGAAAATCAAGACCTAATACAAAATCCATAAGTCAAGTTATACCTTTAATCAAA
ATCCCGCCAAACTCAAATACTTAATGTAGTAAGAGCCGACCAACAAGTCCATTTCTTAAT
GCCAACGATTATTGAAGGTGAGGGACAAATACTGTGGGGGTTTCACATAGTGATTTATTC
CTGGCATTTGGTTCCTATTTCAGGGCCATAATAACTTAAACCTCCCCAATAATATCATTC
CAAAGGGCATAAGTTAATGGTGGAAAACAATAACGGGAGCAGCCACCATGCCGAGCATTC
TTTCCATCGGGCATTT
>HRW_190
CTTGTAAACCAGATGTCGGAGGTTAAAATCCTCCCTACTGCTCAAAGAAAGGAGATTCTA
ACTCCCACCCCTGACTCCCAAAGCCAGGATTCTTAGTTAAACTATTCTTTGTCATATATG
TATAATAATTTTTTATACATATATGTATTATCAACATTAATTTATATGAACCATATCATA
TAGCATTCAAGTACATATATGTTTTATCACCATTAATAGGGTTAAACCATTCAAGTCTAA
CACAGAACGAAGATTTTATACAAAGCATGACTAATAAGATCTAACAAACGTTTAATAAAT
AGTGGACGAAAATCAAGACCTAATACAAAATCCATAAGTCAAGTTATACCTTTAATCAAA
ATCCCGCCAAACTCAAATACTTAATGTAGTAAGAGCCGACCAACAAGTCCATTTCTTAAT
GCCAACGATTATTGAAGGTGAGGGACAAATACTGTGGGGGTTTCACATAGTGATTTATTC
CTGGCATTTGGTTCCTATTTCAGGGCCATAATAACTTAAACCTCCCCAATAATATCATTC
CAAAGGGCATAAGTTAATGGTGGAAAACAATAACGGGAGCAGCCACCATGCCGAGCATTC
TTTCCATCGGGCATTT
>HRW_398
CTTGTAAACCAGATGTCGGAGGTTAAAATCCTCCCTACTGCTCAAAGAAAGGAGATTCTA
ACTCCCACCCCTGACTCCCAAAGCCAGGATTCTTAGTTAAACTATTCTTTGTCATATATG
TATAATAATTTTTTATACATATATGTATTATCAACATTAATTTATATGAACCATATCATA
TGGCATTCAAGTACATATATGTTTTATCACCATTCATAGGGTTAAACCATTCAAGTCTAA
CACAGAACGAAGATTTTATACAAAGCATGACTAATAAAATCTAACAAACGTTTAATAAAT
AGTGGACGAAAATCAAGACCTAATACAAAATCCATAGGTCAAGTTATACCTTTAATCAAA
ATCCCGCCAAACTCAAATACTTAATGTAGTAAGAGCCGACCAACAAGTCCATTTCTTAAT
GCCAACGATTATTGAAGGTGAGGGACAAATACTGTGGGGGTTTCACATAGTGATTTATTC
CTGGCATTTGGTTCCTATTTCAGGGCCATAATAACTTAAACCTCCCCAACAATATCATTC
CAAAGGGCATAAGTTAATGGTGGAAAACAATAACGGGAGCAACCACCATGCCGAGCATTC
TTTCCATCGGGCATTT
>HRW_399
CTTGTAAACCAGATGTCGGAGGTTAAAATCCTCCCTACTGCTCAAAGAAAGGAGATTCTA
ACTCCCACCCCTGACTCCCAAAGCCAGGATTCTTAGTTAAACTATTCTTTGTCATATATG
TATAATAATTTTTTATACATATATGTATTATCAACATTAATTTATATGAACCATATCATA
TAGCATTCAAGTACATATATGTTTTATCACCATTCATAGGGTTAAACCATTCAAGTCTAA
CACAGAACGAAGATTTTATACAAAGCATGACTAATAAGATCTAACAAACGTTTAATAAAT
AGTGGACGAAAATCAAGACCTAATACAAAATCCATAAGTCAAGTTATACCTTTAATCAAA
ATCCCGCCAAACTCAAATACTTAATGTAGTAAGAGCCGACCAACAAGTCCATTTCTTAAT
GCCAACGATTATTGAAGGTGAGGGACAAATACTGTGGGGGTTTCACATAGTGATTTATTC
CTGGCATTTGGTTCCTATTTCAGGGCCATAATAACTTAAACCTCCCCAATAATATCATTC
CAAAGGGCATAAGTTAATGGTGGAAAACAATAACGGGAGCAGCCACCATGCCGAGCATTC
TTTCCATCGGGCATTT
>HRW_400
CTTGTAAACCAGATGTCGGAGGTTAAAATCCTCCCTACTGCTCAAAGAAAGGAGATTCTA
ACTCCCACCCCTGACTCCCAAAGCCAGGATTCTTAGTTAAACTATTCTTTGTCATATATG
TATAATAATTTTTTATACATATATGTATTATCAACATTAATTTATATGAACCATATCATA
TAACATTCAAGTACATATATGTTTTATCACCATTCATAGGGTTAAACCATTCAAGTCTAA
CACAAAACGAAGATTTTATACAAAGCATGACTAATAAGATCTAACAAACGTTTAATAAAT
AGTGGACGAAAATCAAGACCTAATACAAAATCCATAAGTCAAGTTATACCTTTAATCAAA
ATCCCGCCAAACTCAAATACTTAATGTAGTAAGAGCCGACCAACAAGTCCATTTCTTAAT
GCCAACGATTATTGAAGGTGAGGGACAAATACTGTGGGGGTTTCACATAGTGATTTATTC
CTGGCATTTGGTTCCTATTTCAGGGCCATAATAACTTAAACCTCCCCAATAATATCATTC
CAAAGGGCATAAGTTAATGGTGGAAAACAATAACGGGAGCAACCACCATGCCGAGCATTC
TTTCCATCGGGCATTT
>HRW_401
CTTGTAAACCAGATGTCGGAGGTTAAAATCCTCCCTACTGCTCAAAGAAAGGAGATTCTA
ACTCCCACCCCTGACTCCCAAAGCCAGGATTCTTAGTTAAACTATTCTTTGTCATATATG
TATAATAATTTTTTATACATATATGTATTATCAACATTAATTTATATGAACCATATCATA
TAACATTCAAGTACATATATGTTTTATCACCATTCATAGGGTTAAACCATTCAAGTCTAA
CACAGAACGAAGATTTTATACAAAGCATGACTAATAAGATCTAACAAACGTTTAATAAAT
AGTGGACGAAAATCAAGACCTAATACAAAATCCATAAGTCAAGTTATACCTTTAATCAAA
ATCCCGCCAAACTCAAATACTTAATGTAGTAAGAACCGACCAACAAGTCCATTTCTTAAT
GCCAACGATTATTGAAGGTGAGGGACAAATACTGTGGGGGTTTCACATAGTGATTTATTC
CTGGCATTTGGTTCCTATTTCAGGGCCATAATAACTTAAACCTCCCCAATAATATCATTC
CAAAGGGCATAAGTTAATGGTGGAAAACAATAACGGGAGCAACCACCATGCCGAGCATTC
TTTCCATCGGGCATTT
>HRW_402
CTTGTAAACCAGATGTCGGAGGTTAAAATCCTCCCTACTGCTCAAAGAAAGGAGATTCTA
ACTCCCACCCCTGACTCCCAAAGCCAGGATTCTTAGTTAAACTATTCTTTGTCATATATG
TATAATAATTTTTTATACATATATGTATTATCAACATTAATTTATATGAACCATATCATA
TGGCATTCAAGTACATATATGTTTTATCACCATTCATAGGGTTAAACCATTCAAGTCTAA
CACAGAACGAAGATTTTATACAAAGCATGACTAATAAAATCTAACAAACGTTTAATAAAT
AGTGGACGAAAATCAAGATCTAATACAAAATCCATAAGTCAAGTTATACCTTTAATCAAA
ATCCCGCCAAACTCAAATACTTAATGTAGTAAGAGCCGACCAACAAGTCCATTTCTTAAT
GCCAACGATTATTGAAGGTGAGGGACAAATACTGTGGGGGTTTCACATAGTGATTTATTC
CTGGCATTTGGTTCCTATTTCAGGGCCATAATAACTTAAACCTCCCCAACAATATCATTC
CAAAGGGCATAAGTTAATGGTGGAAAACAATAACGGGAGCAACCACCATGCCGAGCATTC
TTTCCATCGGGCATTT
>HRW_403
CTTGTAAACCAGATGTCGGAGGTTAAAATCCTCCCTACTGCTCAAAGAAAGGAGATTCTA
ACTCCCACCCCTGACTCCCAAAGCCAGGATTCTTAGTTAAACTATTCTTTGTCATATATG
TATAATAATTTTTTATACATATATGTATTATCAACATTAATTTATATGGACCATATCATA
TAGCATTCAAGTACATATATGTTCTATCACCATTCATAGGGTTAAACCATTCAAGTCTAA
CACAGAACGAAGATTTTATACAAAGCATGACTAATAAGATCTAACAAACGTTTAATAAAT
AGTGGACGAAAATCAAGACCTAATACAAAATCCATAAGTCAAGTTATACCTTTAATCAAA
ATCCCGCCAAACTCAAATACTTAATGTAGTAAGAGCCGACCAACAAGTCCATTTCTTAAT
GCCAACGATTATTGAAGGTGAGGGACAAATACTGTGGGGGTTTCACATAGTGATTTATTC
CTGGCATTTGGTTCCTATTTCAGGGCCATAATAACTTAAACCTCCCCAATAATATCATTC
CAAAGGGCATAAGTTAATGGTGGAAAACAATAACGGGAGCAACCACCATGCCGAGCATTC
TTTCCATCGGGCATTT
>HRW_404
CTTGTAAACCAGATGTCGGAGGTTAAAATCCTCCCTACTGCTCAAAGAAAGGAGATTCTA
ACTCCCACCCCTGACTCCCAAAGCCAGGATTCTTAGTTAAACTATTCTTTGTCATATATG
TATAATAATTTTTTATACATATATGTATTATCAACATTAATTTATATGGACCATATCATA
TGACATTCAAGTACATGTATGTTTTATCACCATTTATAGGGTTAAACCATTCAAGTATAA
CACAGAACGAAGATTTTATACAAAGCATGACTAATAAGATCTAACAAACGTTTAATAAAT
AGTGGACGAAAATCAAGACCTAATACAAAATCCATAAGTCAAGTTATACCTTTAATCAAA
ATCCCGCCAAACTCAAATACTTAATGTAGTAAGAGCCGACCAACAAGTCCATTTCTTAAT
GCCAACGATTATTGAAGGTGAGGGACAAATACTGTGGGGGTTTCACATAGTGATTTATTC
CTGGCATTTGGTTCCTATTTCAGGGCCATAATAACTTAAACCTCCCCAATAATATCATTC
CAAAGGGCATAAGTTAATGGTGGAAAACAATAACGGGAGCAACCACCATGCCGAGCATTC
TTTCCATCGGGCATTT
>HRW_405
CTTGTAAACCAGATGTCGGAGGTTAAAATCCTCCCTACTGCTCAAAGAAAGGAGATTCTA
ACTCCCACCCCTGACTCCCAAAGCCAGGATTCTTAGTTAAACTATTCTTTGTCATATATG
TATAATAATTTTTTATACATATATGTATTATCAACATTAATTTATATGGACCATATCATA
TAGCATTCAAGTACATATATGTTCTATCACCATTCATAGGGTTAAACCATTCAAGTCTAA
CACAGAACGAAGATTTTATACAAAGCATGACTAATAAGATCTAACAAACGTTTAATAAAT
AGTGGACGAAAATCAAGACCTAATACAAAATCCATAAGTCAAGTTATACCTTTAATCAAA
ATCCCGCCAAACTCAAATACTTAATGTAGTAAGAGCCGACCAACAAGTCCATTTCTTAAT
GCCAACGATTATTGAAGGTGAGGGACAAATACTGTGGGGGTTTCACATAGTGATTTATTC
CTGGCATTTGGTTCCTATTTCAGGGCCATAATAACTTAAACCTCCCCAATAATATCATTC
CAAAGGGCATAAGTTAATGGTGGAAAACAATAGCGGGAGCAACCACCATGCCGAGCATTC
TTTCCATCGGGCATTT
>HRW_410
CTTGTAAACCAGATGTCGGAGGTTAAAATCCTCCCTACTGCTCAAAGAAAGGAGATTCTA
ACTCCCACCCCTGACTCCCAAAGCCAGGATTCTTAGTTAAACTATTCTTTGTCATATATG
TATAATAATTTTTTATACATATATGTATTATCAACATTAATTTATATGAACCATATCATA
TGGCATTCAAGTACATATATGTTTTATCACCATTCATAGGGTTAAACCATTCAAGTCTAA
CACAGAACGAAGATTTTATACAAAGCATGACTAATAAGATCTAACAAACGTTTAATAAAT
AGTGGACGAAAATCAAGACCTAATACAAAATCCATAAGTCAAGTTATACCTTTAATCAAA
ATCCCGCCAAACTCAAATACTTAATGTAGTAAGAGCCGACCAACAAGTCCATTTCTTAAT
GCCAACGATTATTGAAGGTGAGGGACAAATACTGTGGGGGTTTCACATAGTGATCTATTC
CTGGCATTTGGTTCCTATTTCAGGGCCATAATAACTTAAACCTCCCCAATAATATCATTC
CAAAGGGCATAAGTTAATGGTGGAAAACAATAACGGGAGCAACCACCATGCCGAGCATTC
TTTCCATCGGGCATTT
>HRW_417
CTTGTAAACCAGATGTCGGAGGTTAAAATCCTCCCTACTGCTCAAAGAAAGGAGATTCTA
ACTCCCACCCCTGACTCCCAAAGCCAGGATTCTTAGTTAAACTATTCTTTGTCATATATG
TATAATAATTTTTTATACATATATGTATTATCAACATTAATTTATATGAACCATATCATA
TGGCATTCAAGTACATATATGTTTTATCACCATTCATAGGGTTAAACCATTCAAGTCTAA
CACAGAACGAAGATTTTATACAAAGCATGACTAATAAGATCTAACAAACGTTTAATAAAT
AGTGGACGAAAATCAAGACCTAATACAAAATCCATAAGTCAAGTTATACCTTTAATCAAA
ATCCCGCCAAACTCAAATACTTAATGTAGTAAGAGCCGACCAACAAGTCCATTTCTTAAT
GCCAACGATTATTGAAGGTGAGGGACAAATACTGTGGGGGTTTCACATAGTGATCTATTC
CTGGCATTTGGTTCCTATTTCAGGGCCATAATAACTTAAACCTCCCCAATAATATCATTC
CAAAGGGCATAAGTTAATGGTGGAAAACAATAACGGGAGCAACCACCATGCCGAGCATTC
TTTCCATCGGGCATTT
>HRW_418
CTTGTAAACCAGATGTCGGAGGTTAAAATCCTCCCTACTGCTCAAAGAAAGGAGATTCTA
ACTCCCACCCCTGACTCCCAAAGCCAGGATTCTTAGTTAAACTATTCTTTGTCATATATG
TATAATAATTTTTTATACATATATGTATTATCAACATTAATTTATATGGACCATATCATA
TAGCATTCAAGTACATATATGTTCTATCACCATTCATAGGGTTAAACCATTCAAGTCTAA
CACAGAACGAAGATTTTATACAAAGCATGACTAATAAGACCTAACAAACGTTTAATAAAT
AGTGGACGAAAATCAAGACCTAATACAAAATCCATAAGTCAAGTTATACCTTTAATCAAA
ATCCCGCCAAACCCAAATACTTAATGTAGTAAGAGCCGACCAACAAGTCCATTTCTTAAT
GCCAACGATTATTGAAGGTGAGGGACAAATACTGTGGGGGTTTCACATAGTGATTTATTC
CTGGCATTTGGTTCCTATTTCAGGGCCATAATAACTTAAACCTCCCCAATAATATCATTC
CAAAGGGCATAAGTTAATGGTGGAAAACAATAGCGGGAGCAACCACCATGCCGAGCATTC
TTTCCATCGGGCATTT
>HRW_591
CTTGTAAACCAGATGTCGGAGGTTAAAATCCTCCCTACTGCTCAAAGAAAGGAGATTCTA
ACTCCCACCCCTGACTCCCAAAGCCAGGATTCTTAGTTAAACTATTCTTTGTCATATATG
TATAATAATTTTTTATACATATATGTATTATCAACATTAATTTATATGGACCATATCATA
TGATATTCAAGTACATGTATGTTTTATCACCATTTATAGGGTTAAACCATTCAAGTATAA
CACAGAACGAAGATTTTATACAAAGCATGACTAATAAGATCTAACAAACGTTTAATAAAT
AGTGGACGAAAATCAAGACCTAATACAAAATCCATAAGTCAAGTTATACCTTTAATCAAA
ATCCCGCCAAACTCAAATACTTAATGTAGTAAGAGCCGACCAACAAGTCCATTTCTTAAT
GCCAACGATTATTGAAGGTGAGGGACAAATACTGTGGGGGTTTCACATAGTGATTTATTC
CTGGCATTTGGTTCCTATTTCAGGGCCATAATAACTTAAACCTCCCCAATGATATCATTC
CAAAGGGCATAAGTTAATGGTGGAAAACAATAACGGGAGCAACCACCATGCCGAGCATTC
TTTCCATCGGGCATTT
>WK_470
CTTGTAAACCAGATGTCGGAGGTTAAAATCCTCCCTACTGCTCAAAGAAAGGAGATTCTA
ACTCCCACCCCTGACTCCCAAAGCCAGGATTCTTAGTTAAACTATTCTTTGTCATATATG
TATAATAATTTTTTATACATATATGTATTATCAACATTAATTTATATGGACCATATCATA
TAGCATTCAAGTACATATATGTTTTATCACCATTCATAGGGTTAAACCATTCAAGTCTAA
CACAGAACGAAGATTTTATACAAAGCATGACTAATAAGATCTAACAAACGTTTAATAAAT
AGTGGACGAAAATCAAGACCTAATACAAAATCCATAAGTCAAGTTATACCTTTAATCAAA
ATCCCGCCAAACTCAAATACTTAATGTAGTAAGAGCCGACCAACAAGTCCATTTCTTAAT
GCTAACGATTATTGAAGGTGAGGGACAAATACTGTGGGGGTTTCACATAGTGATTTATTC
CTGGCATTTGGTTCCTATTTCAGGGCCATAATAACTTAAACCTCCCCAATAATATCATTC
CAAAGGGCATAAGTTAATGGTGGAAAACAATAACGGGAGCAACCACCATGCCGAGCATTC
TTTCCATCGGGCATTT
>WK_681
CTTGTAAACCAGATGTCGGAGGTTAAAATCCTCCCTACTGCTCAAAGAAAGGAGATTCTA
ACTCCCACCCCTGACTCCCAAAGCCAGGATTCTTAGTTAAACTATTCTTTGTCATATATG
TATAATAATTTTTTATACATATATGTATTATCAACATTAATTTATATGGACCATATCATA
TAGCATTCAAGTACATATATGTTTTATCACCATTCATAGGGTTAAACCATTCAAGTCTAA
CACAGAACGAAGATTTTATACAAAGCATCACTAATAAAATCTAACAAACGTTTAATAAAT
AGTGGACGAAAATCAAGACCTAATACAAAATCCATAAGTCAAGTTATACCTTTAATCAAA
ATCCCGCCAAACTCAAATACTTAATGTAGTAAGAGCCGACCAACAAGTCCATTTCTTAAT
GCCAACGGTTATTGAAGGTGAGGGACAAATACTGTGGGGGTTTCACATAGTGATTTATTC
CTGGCATTTGGTTCCTATTTCAGGGCCATAATAACTTAAACCTCCCCAATGATATCATTC
CAAAGGGCATAAGTTAATGGTGGAAAACAATAGCGGGAGCAACCACCATGCCGAGCATTC
TTTCCATCGGGCATTT
>WK_682
CTTGTAAACCAGATGTCGGAGGTTAAAATCCTCCCTACTGCTCAAAGAAAGGAGATTCTA
ACTCCCACCCCTGACTCCCAAAGCCAGGATTCTTAGTTAAACTATTCTTTGTCATATATG
TATAATAATTTTTTATACATATATGTATTATCAACATTAATTTATATGGACCATATCATA
TAACATTCAAGTACATATATGTTTTATCACCATTCATAGGGTTAAACCATTCAAGTCTAA
CACAGAACGAAGATTTTATACAAAGCATGACTAATAAGATCTAACAAACGTTTAATAAAT
AGTGGACGAAAATCAAGACCTAATACAAAATCCATAAGTCAAGTTATACCTTTAATCAAA
ATCCCGCCAAACTCAAATACTTAATGTAGTAAGAGCCGACCAACAAGTCCATTTCTTAAT
GCTAACGATTATTGAAGGTGAGGGACAAATACTGTGGGGGTTTCACATAGTGATTTATTC
CTGGCATTTGGTTCCTATTTCAGGGCCATAATAACTTAAACCTCCCCAATAATATCATTC
CAAAGGGCATAAGTTAATGGTGGAAAACAATAACGGGAGCAACCACCATGCCGAGCATTC
TTTCCATCGGGCATTT
>WK_683
CTTGTAAACCAGATGTCGGAGGTTAAAATCCTCCCTACTGCTCAAAGAAAGGAGATTCTA
ACTCCCACCCCTGACTCCCAAAGCCAGGATTCTTAGTTAAACTATTCTTTGTCATATATG
TATAATAATTTTTTATACATATATGTATTATCAACATTAATTTATATGGACCATATCATA
TGATATTCAAGTACATGTATGTTTTATCACCATTTATAGGGTTAAACCATTCAAGTATAA
CACAGAACGAAGATTTTATACAAAGCATGACTAATAAGATCTAACAAACGTTTAATAAAT
AGTGGACGAAAATCAAGACCTAATACAAAATCCATAAGTCAAGTTATACCTTTAATCAAA
ATCCCGCCAAACTCAAATACTTAATGTAGTAAGAGCCGACCAACAAGTCCATTTCTTAAT
GCCAACGATTATTGAAGGTGAGGGACAAATACTGTGGGGGTTTCACATAGTGATTTATTC
CTGGCATTTGGTTCCTATTTCAGGGCCATAATAACTTAAACCTCCCCAATGATATCATTC
CAAAGGGCATAAGTTAATGGTGGAAAACAATAACGGGAGCAACCACCATGCCGAGCATTC
TTTCCATCGGGCATTT
>WK_684
CTTGTAAACCAGATGTCGGAGGTTAAAATCCTCCCTACTGCTCAAAGAAAGGAGATTCTA
ACTCCCACCCCTGACTCCCAAAGCCAGGATTCTTAGTTAAACTATTCTTTGTCATATATG
TATAATAATTTTTTATACATATATGTATTATCAACATTAATTTATATGGACCATATCATA
TAACATTCAAGTACATATATGTTTTATCACCATTCATAGGGTTAAACCATTCAAGTCTAA
CACAGAACGAAGATTTTATACAAAGCATGACTAATAAGATCTAACAAACGTTTAATAAAT
AGTGGACGAAAATCAAGACCTAATACAAAATCCATAAGTCAAGTTATACCTTTAATCAAA
ATCCCGCCAAACTCAAATACTTAATGTAGTAAGAGCCGACCAACAAGTCCATTTCTTAAT
GCTAACGATTATTGAAGGTGAGGGACAAATACTGTGGGGGTTTCACATAGTGATTTATTC
CTGGCATTTGGTTCCTATTTCAGGGCCATAATAACTTAAACCTCCCCAATAATATCATTC
CAAAGGGCATAAGTTAATGGTGGAAAACAATAACGGGAGCAACCACCATGCCGAGCATTC
TTTCCATCGGGCATTT
>WK_685
CTTGTAAACCAGATGTCGGAGGTTAAAATCCTCCCTACTGCTCAAAGAAAGGAGATTCTA
ACTCCCACCCCTGACTCCCAAAGCCAGGATTCTTAGTTAAACTATTCTTTGTCATATATG
TATAATAATTTTTTATACATATATGTATTATCAACATTAATTTATATGGACCATATCATA
TAGCATTCAAGTACATATATGTTTTATCACCATTCATAGGGTTAAACCATTCAAGTCTAA
CACAGAACGAAGATTTTATACAAAGCATGACTAATAAGATCTAACAAACGTTTAATAAAT
AGTGGACGAAAATCAAGACCTAATACAAAATCCATAAGTCAAGTTATACCTTTAATCAAA
ATCCCGCCAAACTCAAATACTTAATGTAGTAAGAGCCGACCAACAAGTCCATTTCTTAAT
GCTAACGATTATTGAAGGTGAGGGACAAATACTGTGGGGGTTTCACATAGTGATTTATTC
CTGGCATTTGGTTCCTATTTCAGGGCCATAATAACTTAAACCTCCCCAATAATATCATTC
CAAAGGGCATAAGTTAATGGTGGAAAACAATAACGGGAGCAACCACCATGCCGAGCATTC
TTTCCATCGGGCATTT
