# Supplementary material for: Genetic divergences and hybridization within the Sebastes inermis complex
Source: PeerJ. 2023 Nov 15;11:e16391. doi: 10.7717/peerj.16391 (PMC10656903; doi:10.7717/peerj.16391)
Supplement: Supplemental Information 12 [file peerj-11-16391-s012.fas]

>HBB_120
CTCGAACACAAGAAGCTGCGGACCCCTCTAAACTACATCCTGCTGAATCTCGCGGTGGCT
AACCTCTTCATGGTGTTTGGAGGATTCACCACAACGATGTACACCTCTATGCATGGCTAC
TTCGTCCTAGGACGCCTCGGCTGCAACCTGGAAGGATTCTTTGCTACCCTCGGCGGTGAG
ATAGCCCTCTGGTCACTGGTCGTTCTGGCTATTGAAAGATGGATGGTCGTCTGCAAGCCC
ATCAGCAACTTCCGCTTCACGGAGGATCACGCTATCATGGGTTTGGCCCTCACCTGGGTG
ATGGCCTCTGCTTGTGCCGTACCCCCTCTCGTCGGCTGGTCTCGTTACATCCCCGAGGGC
ATGCAGTGCTCATGTGGAGTCGACTACTACACGCGTGCAGAGGGCTTCAACAATGAGTCC
TTTGTCATCTACATGTTCGTCTGCCACTTCGCCATTCCACTGATGGTCATTTTCTTCTGC

>HBB_130
CTCGAACACAAGAAGCTGCGGACCCCTCTAAACTACATCCTGCTGAATCTCGCGGTGGCT
AACCTCTTCATGGTGTTTGGAGGATTCACCACAACGATGTACACCTCTATGCATGGCTAC
TTCGTCCTAGGACGCCTCGGCTGCAACCTGGAAGGATTCTTTGCTACCCTCGGCGGTGAG
ATAGCCCTCTGGTCACTGGTCGTTCTGGCTATTGAAAGATGGATGGTCGTCTGCAAGCCC
ATCAGCAACTTCCGCTTCACGGAGGATCACGCTATCATGGGTTTGGCCCTCACCTGGGTG
ATGGCCTCTGCTTGTGCCGTACCCCCTCTCGTCGGCTGGTCTCGTTACATCCCCGAGGGC
ATGCAGTGCTCATGTGGAGTCGACTACTACACGCGTGCAGAGGGCTTCAACAATGAGTCC
TTTGTCATCTACATGTTCGTCTGCCACTTCGCCATTCCACTGATGGTCATTTTCTTCTGC

>HBB_137
CTCGAACACAAGAAGCTGCGGACCCCTCTAAACTACATCCTGCTGAATCTCGCGGTGGCT
AACCTCTTCATGGTGTTTGGAGGATTCACCACAACGATGTACACCTCTATGCATGGCTAC
TTCGTCCTAGGACGCCTCGGCTGCAACCTGGAAGGATTCTTTGCTACCCTCGGCGGTGAG
ATAGCCCTCTGGTCACTGGTCGTTCTGGCTATTGAAAGATGGATGGTCGTCTGCAAGCCC
ATCAGCAACTTCCGCTTCACGGAGGATCACGCTATCATGGGTTTGGCCCTCACCTGGGTG
ATGGCCTCTGCTTGTGCCGTACCCCCTCTCGTCGGCTGGTCTCGTTACATCCCCGAGGGC
ATGCAGTGCTCATGTGGAGTCGACTACTACACGCGTGCAGAGGGCTTCAACAATGAGTCC
TTTGTCATCTACATGTTCGTCTGCCACTTCGCCATTCCACTGATGGTCATTTTCTTCTGC

>HBB_146
CTCGAACACAAGAAGCTGCGGACCCCTCTAAACTACATCCTGCTGAATCTCGCGGTGGCT
AACCTCTTCATGGTGTTTGGAGGATTCACCACAACGATGTACACCTCTATGCATGGCTAC
TTCGTCCTAGGACGCCTCGGCTGCAACCTGGAAGGATTCTTTGCTACCCTCGGCGGTGAG
ATAGCCCTCTGGTCACTGGTCGTTCTGGCTATTGAAAGATGGATGGTCGTCTGCAAGCCC
ATCAGCAACTTCCGCTTCACGGAGGATCACGCTATCATGGGTTTGGCCCTCACCTGGGTG
ATGGCCTCTGCTTGTGCCGTACCCCCTCTCGTCGGCTGGTCTCGTTACATCCCCGAGGGC
ATGCAGTGCTCATGTGGAGTCGACTACTACACGCGTGCAGAGGGCTTCAACAATGAGTCC
TTTGTCATCTACATGTTCGTCTGCCACTTCGCCATTCCACTGATGGTCATTTTCTTCTGC

>HBB_154
CTCGAACACAAGAAGCTGCGGACCCCTCTAAACTACATCCTGCTGAATCTCGCGGTGGCT
AACCTCTTCATGGTGTTTGGAGGATTCACCACAACGATGTACACCTCTATGCATGGCTAC
TTCGTCCTAGGACGCCTCGGCTGCAACCTGGAAGGATTCTTTGCTACCCTCGGCGGTGAG
ATAGCCCTCTGGTCACTGGTCGTTCTGGCTATTGAAAGATGGATGGTCGTCTGCAAGCCC
ATCAGCAACTTCCGCTTCACGGAGGATCACGCTATCATGGGTTTGGCCCTCACCTGGGTG
ATGGCCTCTGCTTGTGCCGTACCCCCTCTCGTCGGCTGGTCTCGTTACATCCCCGAGGGC
ATGCAGTGCTCATGTGGAGTCGACTACTACACGCGTGCAGAGGGCTTCAACAATGAGTCC
TTTGTCATCTACATGTTCGTCTGCCACTTCGCCATTCCACTGATGGTCATTTTCTTCTGC

>HBB_210
CTCGAACACAAGAAGCTGCGGACCCCTCTAAACTACATCCTGCTGAATCTCGCGGTGGCT
AACCTCTTCATGGTGTTTGGAGGATTCACCACAACGATGTACACCTCTATGCATGGCTAC
TTCGTCCTAGGACGCCTCGGCTGCAACCTGGAAGGATTCTTTGCTACCCTCGGCGGTGAG
ATAGCCCTCTGGTCACTGGTCGTTCTGGCTATTGAAAGATGGATGGTCGTCTGCAAGCCC
ATCAGCAACTTCCGCTTCACGGAGGATCACGCTATCATGGGTTTGGCCCTCACCTGGGTG
ATGGCCTCTGCTTGTGCCGTACCCCCTCTCGTCGGCTGGTCTCGTTACATCCCCGAGGGC
ATGCAGTGCTCATGTGGAGTCGACTACTACACGCGTGCAGAGGGCTTCAACAATGAGTCC
TTTGTCATCTACATGTTCGTCTGCCACTTCGCCATTCCACTGATGGTCATTTTCTTCTGC

>HBB_212
CTCGAACACAAGAAGCTGCGGACCCCTCTAAACTACATCCTGCTGAATCTCGCGGTGGCT
AACCTCTTCATGGTGTTTGGAGGATTCACCACAACGATGTACACCTCTATGCATGGCTAC
TTCGTCCTAGGACGCCTCGGCTGCAACCTGGAAGGATTCTTTGCTACCCTCGGCGGTGAG
ATAGCCCTCTGGTCACTGGTCGTTCTGGCTATTGAAAGATGGATGGTCGTCTGCAAGCCC
ATCAGCAACTTCCGCTTCACGGAGGATCACGCTATCATGGGTTTGGCCCTCACCTGGGTG
ATGGCCTCTGCTTGTGCCGTACCCCCTCTCGTCGGCTGGTCTCGTTACATCCCCGAGGGC
ATGCAGTGCTCATGTGGAGTCGACTACTACACGCGTGCAGAGGGCTTCAACAATGAGTCC
TTTGTCATCTACATGTTCGTCTGCCACTTCGCCATTCCACTGATGGTCATTTTCTTCTGC

>HBB_223
CTCGAACACAAGAAGCTGCGGACCCCTCTAAACTACATCCTGCTGAATCTCGCGGTGGCT
AACCTCTTCATGGTGTTTGGAGGATTCACCACAACGATGTACACCTCTATGCATGGCTAC
TTCGTCCTAGGACGCCTCGGCTGCAACCTGGAAGGATTCTTTGCTACCCTCGGCGGTGAG
ATAGCCCTCTGGTCACTGGTCGTTCTGGCTATTGAAAGATGGATGGTCGTCTGCAAGCCC
ATCAGCAACTTCCGCTTCACGGAGGATCACGCTATCATGGGTTTGGCCCTCACCTGGGTG
ATGGCCTCTGCTTGTGCCGTACCCCCTCTCGTCGGCTGGTCTCGTTACATCCCCGAGGGC
ATGCAGTGCTCATGTGGAGTCGACTACTACACGCGTGCAGAGGGCTTCAACAATGAGTCC
TTTGTCATCTACATGTTCGTCTGCCACTTCGCCATTCCACTGATGGTCATTTTCTTCTGC

>HBB_224
CTCGAACACAAGAAGCTGCGGACCCCTCTAAACTACATCCTGCTGAATCTCGCGGTGGCT
AACCTCTTCATGGTGTTTGGAGGATTCACCACAACGATGTACACCTCTATGCATGGCTAC
TTCGTCCTAGGACGCCTCGGCTGCAACCTGGAAGGATTCTTTGCTACCCTCGGCGGTGAG
ATAGCCCTCTGGTCACTGGTCGTTCTGGCTATTGAAAGATGGATGGTCGTCTGCAAGCCC
ATCAGCAACTTCCGCTTCACGGAGGATCACGCTATCATGGGTTTGGCCCTCACCTGGGTG
ATGGCCTCTGCTTGTGCCGTACCCCCTCTCGTCGGCTGGTCTCGTTACATCCCCGAGGGC
ATGCAGTGCTCATGTGGAGTCGACTACTACACGCGTGCAGAGGGCTTCAACAATGAGTCC
TTTGTCATCTACATGTTCGTCTGCCACTTCGCCATTCCACTGATGGTCATTTTCTTCTGC

>HBB_320
CTCGAACACAAGAAGCTGCGGACCCCTCTAAACTACATCCTGCTGAATCTCGCGGTGGCT
AACCTCTTCATGGTGTTTGGAGGATTCACCACAACGATGTACACCTCTATGCATGGCTAC
TTCGTCCTAGGACGCCTCGGCTGCAACCTGGAAGGATTCTTTGCTACCCTCGGCGGTGAG
ATAGCCCTCTGGTCACTGGTCGTTCTGGCTATTGAAAGATGGATGGTCGTCTGCAAGCCC
ATCAGCAACTTCCGCTTCACGGAGGATCACGCTATCATGGGTTTGGCCCTCACCTGGGTG
ATGGCCTCTGCTTGTGCCGTACCCCCTCTCGTCGGCTGGTCTCGTTACATCCCCGAGGGC
ATGCAGTGCTCATGTGGAGTCGACTACTACACGCGTGCAGAGGGCTTCAACAATGAGTCC
TTTGTCATCTACATGTTCGTCTGCCACTTCGCCATTCCACTGATGGTCATTTTCTTCTGC

>HBB_327
CTCGAACACAAGAAGCTGCGGACCCCTCTAAACTACATCCTGCTGAATCTCGCGGTGGCT
AACCTCTTCATGGTGTTTGGAGGATTCACCACAACGATGTACACCTCTATGCATGGCTAC
TTCGTCCTAGGACGCCTCGGCTGCAACCTGGAAGGATTCTTTGCTACCCTCGGCGGTGAG
ATAGCCCTCTGGTCACTGGTCGTTCTGGCTATTGAAAGATGGATGGTCGTCTGCAAGCCC
ATCAGCAACTTCCGCTTCACGGAGGATCACGCTATCATGGGTTTGGCCCTCACCTGGGTG
ATGGCCTCTGCTTGTGCCGTACCCCCTCTCGTCGGCTGGTCTCGTTACATCCCCGAGGGC
ATGCAGTGCTCATGTGGAGTCGACTACTACACGCGTGCAGAGGGCTTCAACAATGAGTCC
TTTGTCATCTACATGTTCGTCTGCCACTTCGCCATTCCACTGATGGTCATTTTCTTCTGC

>HBB_329
CTCGAACACAAGAAGCTGCGGACCCCTCTAAACTACATCCTGCTGAATCTCGCGGTGGCT
AACCTCTTCATGGTGTTTGGAGGATTCACCACAACGATGTACACCTCTATGCATGGCTAC
TTCGTCCTAGGACGCCTCGGCTGCAACCTGGAAGGATTCTTTGCTACCCTCGGCGGTGAG
ATAGCCCTCTGGTCACTGGTCGTTCTGGCTATTGAAAGATGGATGGTCGTCTGCAAGCCC
ATCAGCAACTTCCGCTTCACGGAGGATCACGCTATCATGGGTTTGGCCCTCACCTGGGTG
ATGGCCTCTGCTTGTGCCGTACCCCCTCTCGTCGGCTGGTCTCGTTACATCCCCGAGGGC
ATGCAGTGCTCATGTGGAGTCGACTACTACACGCGTGCAGAGGGCTTCAACAATGAGTCC
TTTGTCATCTACATGTTCGTCTGCCACTTCGCCATTCCACTGATGGTCATTTTCTTCTGC

>HBB_331
CTCGAACACAAGAAGCTGCGGACCCCTCTAAACTACATCCTGCTGAATCTCGCGGTGGCT
AACCTCTTCATGGTGTTTGGAGGATTCACCACAACGATGTACACCTCTATGCATGGCTAC
TTCGTCCTAGGACGCCTCGGCTGCAACCTGGAAGGATTCTTTGCTACCCTCGGCGGTGAG
ATAGCCCTCTGGTCACTGGTCGTTCTGGCTATTGAAAGATGGATGGTCGTCTGCAAGCCC
ATCAGCAACTTCCGCTTCACGGAGGATCACGCTATCATGGGTTTGGCCCTCACCTGGGTG
ATGGCCTCTGCTTGTGCCGTACCCCCTCTCGTCGGCTGGTCTCGTTACATCCCCGAGGGC
ATGCAGTGCTCATGTGGAGTCGACTACTACACGCGTGCAGAGGGCTTCAACAATGAGTCC
TTTGTCATCTACATGTTCGTCTGCCACTTCGCCATTCCACTGATGGTCATTTTCTTCTGC

>HBB_332
CTCGAACACAAGAAGCTGCGGACCCCTCTAAACTACATCCTGCTGAATCTCGCGGTGGCT
AACCTCTTCATGGTGTTTGGAGGATTCACCACAACGATGTACACCTCTATGCATGGCTAC
TTCGTCCTAGGACGCCTCGGCTGCAACCTGGAAGGATTCTTTGCTACCCTCGGCGGTGAG
ATAGCCCTCTGGTCACTGGTCGTTCTGGCTATTGAAAGATGGATGGTCGTCTGCAAGCCC
ATCAGCAACTTCCGCTTCACGGAGGATCACGCTATCATGGGTTTGGCCCTCACCTGGGTG
ATGGCCTCTGCTTGTGCCGTACCCCCTCTCGTCGGCTGGTCTCGTTACATCCCCGAGGGC
ATGCAGTGCTCATGTGGAGTCGACTACTACACGCGTGCAGAGGGCTTCAACAATGAGTCC
TTTGTCATCTACATGTTCGTCTGCCACTTCGCCATTCCACTGATGGTCATTTTCTTCTGC

>HBB_350
CTCGAACACAAGAAGCTGCGGACCCCTCTAAACTACATCCTGCTGAATCTCGCGGTGGCT
AACCTCTTCATGGTGTTTGGAGGATTCACCACAACGATGTACACCTCTATGCATGGCTAC
TTCGTCCTAGGACGCCTCGGCTGCAACCTGGAAGGATTCTTTGCTACCCTCGGCGGTGAG
ATAGCCCTCTGGTCACTGGTCGTTCTGGCTATTGAAAGATGGATGGTCGTCTGCAAGCCC
ATCAGCAACTTCCGCTTCACGGAGGATCACGCTATCATGGGTTTGGCCCTCACCTGGGTG
ATGGCCTCTGCTTGTGCCGTACCCCCTCTCGTCGGCTGGTCTCGTTACATCCCCGAGGGC
ATGCAGTGCTCATGTGGAGTCGACTACTACACGCGTGCAGAGGGCTTCAACAATGAGTCC
TTTGTCATCTACATGTTCGTCTGCCACTTCGCCATTCCACTGATGGTCATTTTCTTCTGC

>HBB_352
CTCGAACACAAGAAGCTGCGGACCCCTCTAAACTACATCCTGCTGAATCTCGCGGTGGCT
AACCTCTTCATGGTGTTTGGAGGATTCACCACAACGATGTACACCTCTATGCATGGCTAC
TTCGTCCTAGGACGCCTCGGCTGCAACCTGGAAGGATTCTTTGCTACCCTCGGCGGTGAG
ATAGCCCTCTGGTCACTGGTCGTTCTGGCTATTGAAAGATGGATGGTCGTCTGCAAGCCC
ATCAGCAACTTCCGCTTCACGGAGGATCACGCTATCATGGGTTTGGCCCTCACCTGGGTG
ATGGCCTCTGCTTGTGCCGTACCCCCTCTCGTCGGCTGGTCTCGTTACATCCCCGAGGGC
ATGCAGTGCTCATGTGGAGTCGACTACTACACGCGTGCAGAGGGCTTCAACAATGAGTCC
TTTGTCATCTACATGTTCGTCTGCCACTTCGCCATTCCACTGATGGTCATTTTCTTCTGC

>HBB_361
CTCGAACACAAGAAGCTGCGGACCCCTCTAAACTACATCCTGCTGAATCTCGCGGTGGCT
AACCTCTTCATGGTGTTTGGAGGATTCACCACAACGATGTACACCTCTATGCATGGCTAC
TTCGTCCTAGGACGCCTCGGCTGCAACCTGGAAGGATTCTTTGCTACCCTCGGCGGTGAG
ATAGCCCTCTGGTCACTGGTCGTTCTGGCTATTGAAAGATGGATGGTCGTCTGCAAGCCC
ATCAGCAACTTCCGCTTCACGGAGGATCACGCTATCATGGGTTTGGCCCTCACCTGGGTG
ATGGCCTCTGCTTGTGCCGTACCCCCTCTCGTCGGCTGGTCTCGTTACATCCCCGAGGGC
ATGCAGTGCTCATGTGGAGTCGACTACTACACGCGTGCAGAGGGCTTCAACAATGAGTCC
TTTGTCATCTACATGTTCGTCTGCCACTTCGCCATTCCACTGATGGTCATTTTCTTCTGC

>HBB_378
CTCGAACACAAGAAGCTGCGGACCCCTCTAAACTACATCCTGCTGAATCTCGCGGTGGCT
AACCTCTTCATGGTGTTTGGAGGATTCACCACAACGATGTACACCTCTATGCATGGCTAC
TTCGTCCTAGGACGCCTCGGCTGCAACCTGGAAGGATTCTTTGCTACCCTCGGCGGTGAG
ATAGCCCTCTGGTCACTGGTCGTTCTGGCTATTGAAAGATGGATGGTCGTCTGCAAGCCC
ATCAGCAACTTCCGCTTCACGGAGGATCACGCTATCATGGGTTTGGCCCTCACCTGGGTG
ATGGCCTCTGCTTGTGCCGTACCCCCTCTCGTCGGCTGGTCTCGTTACATCCCCGAGGGC
ATGCAGTGCTCATGTGGAGTCGACTACTACACGCGTGCAGAGGGCTTCAACAATGAGTCC
TTTGTCATCTACATGTTCGTCTGCCACTTCGCCATTCCACTGATGGTCATTTTCTTCTGC

>HBB_380
CTCGAACACAAGAAGCTGCGGACCCCTCTAAACTACATCCTGCTGAATCTCGCGGTGGCT
AACCTCTTCATGGTGTTTGGAGGATTCACCACAACGATGTACACCTCTATGCATGGCTAC
TTCGTCCTAGGACGCCTCGGCTGCAACCTGGAAGGATTCTTTGCTACCCTCGGCGGTGAG
ATAGCCCTCTGGTCACTGGTCGTTCTGGCTATTGAAAGATGGATGGTCGTCTGCAAGCCC
ATCAGCAACTTCCGCTTCACGGAGGATCACGCTATCATGGGTTTGGCCCTCACCTGGGTG
ATGGCCTCTGCTTGTGCCGTACCCCCTCTCGTCGGCTGGTCTCGTTACATCCCCGAGGGC
ATGCAGTGCTCATGTGGAGTCGACTACTACACGCGTGCAGAGGGCTTCAACAATGAGTCC
TTTGTCATCTACATGTTCGTCTGCCACTTCGCCATTCCACTGATGGTCATTTTCTTCTGC

>HBB_383
CTCGAACACAAGAAGCTGCGGACCCCTCTAAACTACATCCTGCTGAATCTCGCGGTGGCT
AACCTCTTCATGGTGTTTGGAGGATTCACCACAACGATGTACACCTCTATGCATGGCTAC
TTCGTCCTAGGACGCCTCGGCTGCAACCTGGAAGGATTCTTTGCTACCCTCGGCGGTGAG
ATAGCCCTCTGGTCACTGGTCGTTCTGGCTATTGAAAGATGGATGGTCGTCTGCAAGCCC
ATCAGCAACTTCCGCTTCACGGAGGATCACGCTATCATGGGTTTGGCCCTCACCTGGGTG
ATGGCCTCTGCTTGTGCCGTACCCCCTCTCGTCGGCTGGTCTCGTTACATCCCCGAGGGC
ATGCAGTGCTCATGTGGAGTCGACTACTACACGCGTGCAGAGGGCTTCAACAATGAGTCC
TTTGTCATCTACATGTTCGTCTGCCACTTCGCCATTCCACTGATGGTCATTTTCTTCTGC

>HBB_407
CTCGAACACAAGAAGCTGCGGACCCCTCTAAACTACATCCTGCTGAATCTCGCGGTGGCT
AACCTCTTCATGGTGTTTGGAGGATTCACCACAACGATGTACACCTCTATGCATGGCTAC
TTCGTCCTAGGACGCCTCGGCTGCAACCTGGAAGGATTCTTTGCTACCCTCGGCGGTGAG
ATAGCCCTCTGGTCACTGGTCGTTCTGGCTATTGAAAGATGGATGGTCGTCTGCAAGCCC
ATCAGCAACTTCCGCTTCACGGAGGATCACGCTATCATGGGTTTGGCCCTCACCTGGGTG
ATGGCCTCTGCTTGTGCCGTACCCCCTCTCGTCGGCTGGTCTCGTTACATCCCCGAGGGC
ATGCAGTGCTCATGTGGAGTCGACTACTACACGCGTGCAGAGGGCTTCAACAATGAGTCC
TTTGTCATCTACATGTTCGTCTGCCACTTCGCCATTCCACTGATGGTCATTTTCTTCTGC

>HBB_415
CTCGAACACAAGAAGCTGCGGACCCCTCTAAACTACATCCTGCTGAATCTCGCGGTGGCT
AACCTCTTCATGGTGTTTGGAGGATTCACCACAACGATGTACACCTCTATGCATGGCTAC
TTCGTCCTAGGACGCCTCGGCTGCAACCTGGAAGGATTCTTTGCTACCCTCGGCGGTGAG
ATAGCCCTCTGGTCACTGGTCGTTCTGGCTATTGAAAGATGGATGGTCGTCTGCAAGCCC
ATCAGCAACTTCCGCTTCACGGAGGATCACGCTATCATGGGTTTGGCCCTCACCTGGGTG
ATGGCCTCTGCTTGTGCCGTACCCCCTCTCGTCGGCTGGTCTCGTTACATCCCCGAGGGC
ATGCAGTGCTCATGTGGAGTCGACTACTACACGCGTGCAGAGGGCTTCAACAATGAGTCC
TTTGTCATCTACATGTTCGTCTGCCACTTCGCCATTCCACTGATGGTCATTTTCTTCTGC

>HBB_436
CTCGAACACAAGAAGCTGCGGACCCCTCTAAACTACATCCTGCTGAATCTCGCGGTGGCT
AACCTCTTCATGGTGTTTGGAGGATTCACCACAACGATGTACACCTCTATGCATGGCTAC
TTCGTCCTAGGACGCCTCGGCTGCAACCTGGAAGGATTCTTTGCTACCCTCGGCGGTGAG
ATAGCCCTCTGGTCACTGGTCGTTCTGGCTATTGAAAGATGGATGGTCGTCTGCAAGCCC
ATCAGCAACTTCCGCTTCACGGAGGATCACGCTATCATGGGTTTGGCCCTCACCTGGGTG
ATGGCCTCTGCTTGTGCCGTACCCCCTCTCGTCGGCTGGTCTCGTTACATCCCCGAGGGC
ATGCAGTGCTCATGTGGAGTCGACTACTACACGCGTGCAGAGGGCTTCAACAATGAGTCC
TTTGTCATCTACATGTTCGTCTGCCACTTCGCCATTCCACTGATGGTCATTTTCTTCTGC

>HBB_467
CTCGAACACAAGAAGCTGCGGACCCCTCTAAACTACATCCTGCTGAATCTCGCGGTGGCT
AACCTCTTCATGGTGTTTGGAGGATTCACCACAACGATGTACACCTCTATGCATGGCTAC
TTCGTCCTAGGACGCCTCGGCTGCAACCTGGAAGGATTCTTTGCTACCCTCGGCGGTGAG
ATAGCCCTCTGGTCACTGGTCGTTCTGGCTATTGAAAGATGGATGGTCGTCTGCAAGCCC
ATCAGCAACTTCCGCTTCACGGAGGATCACGCTATCATGGGTTTGGCCCTCACCTGGGTG
ATGGCCTCTGCTTGTGCCGTACCCCCTCTCGTCGGCTGGTCTCGTTACATCCCCGAGGGC
ATGCAGTGCTCATGTGGAGTCGACTACTACACGCGTGCAGAGGGCTTCAACAATGAGTCC
TTTGTCATCTACATGTTCGTCTGCCACTTCGCCATTCCACTGATGGTCATTTTCTTCTGC

>HBB_596
CTCGAACACAAGAAGCTGCGGACCCCTCTAAACTACATCCTGCTGAATCTCGCGGTGGCT
AACCTCTTCATGGTGTTTGGAGGATTCACCACAACGATGTACACCTCTATGCATGGCTAC
TTCGTCCTAGGACGCCTCGGCTGCAACCTGGAAGGATTCTTTGCTACCCTCGGCGGTGAG
ATAGCCCTCTGGTCACTGGTCGTTCTGGCTATTGAAAGATGGATGGTCGTCTGCAAGCCC
ATCAGCAACTTCCGCTTCACGGAGGATCACGCTATCATGGGTTTGGCCCTCACCTGGGTG
ATGGCCTCTGCTTGTGCCGTACCCCCTCTCGTCGGCTGGTCTCGTTACATCCCCGAGGGC
ATGCAGTGCTCATGTGGAGTCGACTACTACACGCGTGCAGAGGGCTTCAACAATGAGTCC
TTTGTCATCTACATGTTCGTCTGCCACTTCGCCATTCCACTGATGGTCATTTTCTTCTGC

>HBH_303
CTCGAACACAAGAAGCTGCGGACCCCTCTAAACTACATCCTGCTGAATCTCGCGGTGGCT
AACCTCTTCATGGTGTTTGGAGGATTCACCACAACGATGTACACCTCTATGCATGGCTAC
TTCGTCCTAGGACGCCTCGGCTGCAACCTGGAAGGATTCTTTGCTACCCTCGGCGGTGAG
ATAGCCCTCTGGTCACTGGTCGTTCTGGCTATTGAAAGATGGATGGTCGTCTGCAAGCCC
ATCAGCAACTTCCGCTTCACGGAGGATCACGCTATCATGGGTTTGGCCCTCACCTGGGTG
ATGGCCTCTGCTTGTGCCGTACCCCCTCTCGTCGGCTGGTCTCGTTACATCCCCGAGGGC
ATGCAGTGCTCATGTGGAGTCGACTACTACACGCGTGCAGAGGGCTTCAACAATGAGTCC
TTTGTCATCTACATGTTCGTCTGCCACTTCGCCATTCCACTGATGGTCATTTTCTTCTGC

>HBH_318
CTCGAACACAAGAAGCTGCGGACCCCTCTAAACTACATCCTGCTGAATCTCGCGGTGGCT
AACCTCTTCATGGTGTTTGGAGGATTCACCACAACGATGTACACCTCTATGCATGGCTAC
TTCGTCCTAGGACGCCTCGGCTGCAACCTGGAAGGATTCTTTGCTACCCTCGGCGGTGAG
ATAGCCCTCTGGTCACTGGTCGTTCTGGCTATTGAAAGATGGATGGTCGTCTGCAAGCCC
ATCAGCAACTTCCGCTTCACGGAGGATCACGCTATCATGGGTTTGGCCCTCACCTGGGTG
ATGGCCTCTGCTTGTGCCGTACCCCCTCTCGTCGGCTGGTCTCGTTACATCCCCGAGGGC
ATGCAGTGCTCATGTGGAGTCGACTACTACACGCGTGCAGAGGGCTTCAACAATGAGTCC
TTTGTCATCTACATGTTCGTCTGCCACTTCGCCATTCCACTGATGGTCATTTTCTTCTGC

>HBH_377
CTCGAACACAAGAAGCTGCGGACCCCTCTAAACTACATCCTGCTGAATCTCGCGGTGGCT
AACCTCTTCATGGTGTTTGGAGGATTCACCACAACGATGTACACCTCTATGCATGGCTAC
TTCGTCCTAGGACGCCTCGGCTGCAACCTGGAAGGATTCTTTGCTACCCTCGGCGGTGAG
ATAGCCCTCTGGTCACTGGTCGTTCTGGCTATTGAAAGATGGATGGTCGTCTGCAAGCCC
ATCAGCAACTTCCGCTTCACGGAGGATCACGCTATCATGGGTTTGGCCCTCACCTGGGTG
ATGGCCTCTGCTTGTGCCGTACCCCCTCTCGTCGGCTGGTCTCGTTACATCCCCGAGGGC
ATGCAGTGCTCATGTGGAGTCGACTACTACACGCGTGCAGAGGGCTTCAACAATGAGTCC
TTTGTCATCTACATGTTCGTCTGCCACTTCGCCATTCCACTGATGGTCATTTTCTTCTGC

>HRR_159
CTCGAACACAAGAAGCTGCGGACCCCTCTAAACTACATCCTGCTGAATCTCGCGGTGGCT
AACCTCTTCATGGTGTTTGGAGGATTCACCACAACGATGTACACCTCTATGCATGGCTAC
TTCGTCCTAGGACGCCTCGGCTGCAACCTGGAAGGATTCTTTGCTACCCTCGGCGGTGAG
ATAGCCCTCTGGTCACTGGTCGTTCTGGCTATTGAAAGATGGATGGTCGTCTGCAAGCCC
ATCAGCAACTTCCGCTTCACGGAGGATCACGCTATCATGGGTTTGGCCCTCACCTGGGTG
ATGGCCTCTGCTTGTGCCGTACCCCCTCTCGTCGGCTGGTCTCGTTACATCCCCGAGGGC
ATGCAGTGCTCATGTGGAGTCGACTACTACACGCGTGCAGAGGGCTTCAACAATGAGTCC
TTTGTCATCTACATGTTCGTCTGCCACTTCGCCATTCCACTGATGGTCATTTTCTTCTGC

>HRR_160
CTCGAACACAAGAAGCTGCGGACCCCTCTAAACTACATCCTGCTGAATCTCGCGGTGGCT
AACCTCTTCATGGTGTTTGGAGGATTCACCACAACGATGTACACCTCTATGCATGGCTAC
TTCGTCCTAGGACGCCTCGGCTGCAACCTGGAAGGATTCTTTGCTACCCTCGGCGGTGAG
ATAGCCCTCTGGTCACTGGTCGTTCTGGCTATTGAAAGATGGATGGTCGTCTGCAAGCCC
ATCAGCAACTTCCGCTTCACGGAGGATCACGCTATCATGGGTTTGGCCCTCACCTGGGTG
ATGGCCTCTGCTTGTGCCGTACCCCCTCTCGTCGGCTGGTCTCGTTACATCCCCGAGGGC
ATGCAGTGCTCATGTGGAGTCGACTACTACACGCGTGCAGAGGGCTTCAACAATGAGTCC
TTTGTCATCTACATGTTCGTCTGCCACTTCGCCATTCCACTGATGGTCATTTTCTTCTGC

>HRR_161
CTCGAACACAAGAAGCTGCGGACCCCTCTAAACTACATCCTGCTGAATCTCGCGGTGGCT
AACCTCTTCATGGTGTTTGGAGGATTCACCACAACGATGTACACCTCTATGCATGGCTAC
TTCGTCCTAGGACGCCTCGGCTGCAACCTGGAAGGATTCTTTGCTACCCTCGGCGGTGAG
ATAGCCCTCTGGTCACTGGTCGTTCTGGCTATTGAAAGATGGATGGTCGTCTGCAAGCCC
ATCAGCAACTTCCGCTTCACGGAGGATCACGCTATCATGGGTTTGGCCCTCACCTGGGTG
ATGGCCTCTGCTTGTGCCGTACCCCCTCTCGTCGGCTGGTCTCGTTACATCCCCGAGGGC
ATGCAGTGCTCATGTGGAGTCGACTACTACACGCGTGCAGAGGGCTTCAACAATGAGTCC
TTTGTCATCTACATGTTCGTCTGCCACTTCGCCATTCCACTGATGGTCATTTTCTTCTGC

>HRR_163
CTCGAACACAAGAAGCTGCGGACCCCTCTAAACTACATCCTGCTGAATCTCGCGGTGGCT
AACCTCTTCATGGTGTTTGGAGGATTCACCACAACGATGTACACCTCTATGCATGGCTAC
TTCGTCCTAGGACGCCTCGGCTGCAACCTGGAAGGATTCTTTGCTACCCTCGGCGGTGAG
ATAGCCCTCTGGTCACTGGTCGTTCTGGCTATTGAAAGGTGGATGGTCGTCTGCAAGCCC
ATCAGCAACTTCCGCTTCACGGAGGATCACGCTATCATGGGTTTGGCCCTCACCTGGGTG
ATGGCCTCTGCTTGTGCCGTACCCCCTCTCGTCGGCTGGTCTCGTTACATCCCCGAGGGC
ATGCAGTGCTCATGTGGAGTCGACTACTACACGCGTGCAGAGGGCTTCAACAATGAGTCC
TTTGTCATCTACATGTTCGTCTGCCACTTCGCCATTCCACTGATGGTCATTTTCTTCTGC

>HRR_165
CTCGAACACAAGAAGCTGCGGACCCCTCTAAACTACATCCTGCTGAATCTCGCGGTGGCT
AACCTCTTCATGGTGTTTGGAGGATTCACCACAACGATGTACACCTCTATGCATGGCTAC
TTCGTCCTAGGACGCCTCGGCTGCAACCTGGAAGGATTCTTTGCTACCCTCGGCGGTGAG
ATAGCCCTCTGGTCACTGGTCGTTCTGGCTATTGAAAGRTGGATGGTCGTCTGCAAGCCC
ATCAGCAACTTCCGCTTCACGGAGGATCACGCTATCATGGGTTTGGCCCTCACCTGGGTG
ATGGCCTCTGCTTGTGCCGTACCCCCTCTCGTCGGCTGGTCTCGTTACATCCCCGAGGGC
ATGCAGTGCTCATGTGGAGTCGACTACTACACGCGTGCAGAGGGCTTCAACAATGAGTCC
TTTGTCATCTACATGTTCGTCTGCCACTTCGCCATTCCACTGATGGTCATTTTCTTCTGC

>HRR_166
CTCGAACACAAGAAGCTGCGGACCCCTCTAAACTACATCCTGCTGAATCTCGCGGTGGCT
AACCTCTTCATGGTGTTTGGAGGATTCACCACAACGATGTACACCTCTATGCATGGCTAC
TTCGTCCTAGGACGCCTCGGCTGCAACCTGGAAGGATTCTTTGCTACCCTCGGCGGTGAG
ATAGCCCTCTGGTCACTGGTCGTTCTGGCTATTGAAAGATGGATGGTCGTCTGCAAGCCC
ATCAGCAACTTCCGCTTCACGGAGGATCACGCTATCATGGGTTTGGCCCTCACCTGGGTG
ATGGCCTCTGCTTGTGCCGTACCCCCTCTCGTCGGCTGGTCTCGTTACATCCCCGAGGGC
ATGCAGTGCTCATGTGGAGTCGACTACTACACGCGTGCAGAGGGCTTCAACAATGAGTCC
TTTGTCATCTACATGTTCGTCTGCCACTTCGCCATTCCACTGATGGTCATTTTCTTCTGC

>HRR_168
CTCGAACACAAGAAGCTGCGGACCCCTCTAAACTACATCCTGCTGAATCTCGCGGTGGCT
AACCTCTTCATGGTGTTTGGAGGATTCACCACAACGATGTACACCTCTATGCATGGCTAC
TTCGTCCTAGGACGCCTCGGCTGCAACCTGGAAGGATTCTTTGCTACCCTCGGCGGTGAG
ATAGCCCTCTGGTCACTGGTCGTTCTGGCTATTGAAAGATGGATGGTCGTCTGCAAGCCC
ATCAGCAACTTCCGCTTCACGGAGGATCACGCTATCATGGGTTTGGCCCTCACCTGGGTG
ATGGCCTCTGCTTGTGCCGTACCCCCTCTCGTCGGCTGGTCTCGTTACATCCCCGAGGGC
ATGCAGTGCTCATGTGGAGTCGACTACTACACGCGTGCAGAGGGCTTCAACAATGAGTCC
TTTGTCATCTACATGTTCGTCTGCCACTTCGCCATTCCACTGATGGTCATTTTCTTCTGC

>HRR_171
CTCGAACACAAGAAGCTGCGGACCCCTCTAAACTACATCCTGCTGAATCTCGCGGTGGCT
AACCTCTTCATGGTGTTTGGAGGATTCACCACAACGATGTACACCTCTATGCATGGCTAC
TTCGTCCTAGGACGCCTCGGCTGCAACCTGGAAGGATTCTTTGCTACCCTCGGCGGTGAG
ATAGCCCTCTGGTCACTGGTCGTTCTGGCTATTGAAAGRTGGATGGTCGTCTGCAAGCCC
ATCAGCAACTTCCGCTTCACGGAGGATCACGCTATCATGGGTTTGGCCCTCACCTGGGTG
ATGGCCTCTGCTTGTGCCGTACCCCCTCTCGTCGGCTGGTCTCGTTACATCCCCGAGGGC
ATGCAGTGCTCATGTGGAGTCGACTACTACACGCGTGCAGAGGGCTTCAACAATGAGTCC
TTTGTCATCTACATGTTCGTCTGCCACTTCGCCATTCCACTGATGGTCATTTTCTTCTGC

>HRR_177
CTCGAACACAAGAAGCTGCGGACCCCTCTAAACTACATCCTGCTGAATCTCGCGGTGGCT
AACCTCTTCATGGTGTTTGGAGGATTCACCACAACGATGTACACCTCTATGCATGGCTAC
TTCGTCCTAGGACGCCTCGGCTGCAACCTGGAAGGATTCTTTGCTACCCTCGGCGGTGAG
ATAGCCCTCTGGTCACTGGTCGTTCTGGCTATTGAAAGRTGGATGGTCGTCTGCAAGCCC
ATCAGCAACTTCCGCTTCACGGAGGATCACGCTATCATGGGTTTGGCCCTCACCTGGGTG
ATGGCCTCTGCTTGTGCCGTACCCCCTCTCGTCGGCTGGTCTCGTTACATCCCCGAGGGC
ATGCAGTGCTCATGTGGAGTCGACTACTACACGCGTGCAGAGGGCTTCAACAATGAGTCC
TTTGTCATCTACATGTTCGTCTGCCACTTCGCCATTCCACTGATGGTCATTTTCTTCTGC

>HRR_178
CTCGAACACAAGAAGCTGCGGACCCCTCTAAACTACATCCTGCTGAATCTCGCGGTGGCT
AACCTCTTCATGGTGTTTGGAGGATTCACCACAACGATGTACACCTCTATGCATGGCTAC
TTCGTCCTAGGACGCCTCGGCTGCAACCTGGAAGGATTCTTTGCTACCCTCGGCGGTGAG
ATAGCCCTCTGGTCACTGGTCGTTCTGGCTATTGAAAGGTGGATGGTCGTCTGCAAGCCC
ATCAGCAACTTCCGCTTCACGGAGGATCACGCTATCATGGGTTTGGCCCTCACCTGGGTG
ATGGCCTCTGCTTGTGCCGTACCCCCTCTCGTCGGCTGGTCTCGTTACATCCCCGAGGGC
ATGCAGTGCTCATGTGGAGTCGACTACTACACGCGTGCAGAGGGCTTCAACAATGAGTCC
TTTGTCATCTACATGTTCGTCTGCCACTTCGCCATTCCACTGATGGTCATTTTCTTCTGC

>HRR_315
CTCGAACACAAGAAGCTGCGGACCCCTCTAAACTACATCCTGCTGAATCTCGCGGTGGCT
AACCTCTTCATGGTGTTTGGAGGATTCACCACAACGATGTACACCTCTATGCATGGCTAC
TTCGTCCTAGGACGCCTCGGCTGCAACCTGGAAGGATTCTTTGCTACCCTCGGCGGTGAG
ATAGCCCTCTGGTCACTGGTCGTTCTGGCTATTGAAAGGTGGATGGTCGTCTGCAAGCCC
ATCAGCAACTTCCGCTTCACGGAGGATCACGCTATCATGGGTTTGGCCCTCACCTGGGTG
ATGGCCTCTGCTTGTGCCGTACCCCCTCTCGTCGGCTGGTCTCGTTACATCCCCGAGGGC
ATGCAGTGCTCATGTGGAGTCGACTACTACACGCGTGCAGAGGGCTTCAACAATGAGTCC
TTTGTCATCTACATGTTCGTCTGCCACTTCGCCATTCCACTGATGGTCATTTTCTTCTGC

>HRR_316
CTCGAACACAAGAAGCTGCGGACCCCTCTAAACTACATCCTGCTGAATCTCGCGGTGGCT
AACCTCTTCATGGTGTTTGGAGGATTCACCACAACGATGTACACCTCTATGCATGGCTAC
TTCGTCCTAGGACGCCTCGGCTGCAACCTGGAAGGATTCTTTGCTACCCTCGGCGGTGAG
ATAGCCCTCTGGTCACTGGTCGTTCTGGCTATTGAAAGATGGATGGTCGTCTGCAAGCCC
ATCAGCAACTTCCGCTTCACGGAGGATCACGCTATCATGGGTTTGGCCCTCACCTGGGTG
ATGGCCTCTGCTTGTGCCGTACCCCCTCTCGTCGGCTGGTCTCGTTACATCCCCGAGGGC
ATGCAGTGCTCATGTGGAGTCGACTACTACACGCGTGCAGAGGGCTTCAACAATGAGTCC
TTTGTCATCTACATGTTCGTCTGCCACTTCGCCATTCCACTGATGGTCATTTTCTTCTGC

>HRR_343
CTCGAACACAAGAAGCTGCGGACCCCTCTAAACTACATCCTGCTGAATCTCGCGGTGGCT
AACCTCTTCATGGTGTTTGGAGGATTCACCACAACGATGTACACCTCTATGCATGGCTAC
TTCGTCCTAGGACGCCTCGGCTGCAACCTGGAAGGATTCTTTGCTACCCTCGGCGGTGAG
ATAGCCCTCTGGTCACTGGTCGTTCTGGCTATTGAAAGGTGGATGGTCGTCTGCAAGCCC
ATCAGCAACTTCCGCTTCACGGAGGATCACGCTATCATGGGTTTGGCCCTCACCTGGGTG
ATGGCCTCTGCTTGTGCCGTACCCCCTCTCGTCGGCTGGTCTCGTTACATCCCCGAGGGC
ATGCAGTGCTCATGTGGAGTCGACTACTACACGCGTGCAGAGGGCTTCAACAATGAGTCC
TTTGTCATCTACATGTTCGTCTGCCACTTCGCCATTCCACTGATGGTCATTTTCTTCTGC

>HRR_347
CTCGAACACAAGAAGCTGCGGACCCCTCTAAACTACATCCTGCTGAATCTCGCGGTGGCT
AACCTCTTCATGGTGTTTGGAGGATTCACCACAACGATGTACACCTCTATGCATGGCTAC
TTCGTCCTAGGACGCCTCGGCTGCAACCTGGAAGGATTCTTTGCTACCCTCGGCGGTGAG
ATAGCCCTCTGGTCACTGGTCGTTCTGGCTATTGAAAGGTGGATGGTCGTCTGCAAGCCC
ATCAGCAACTTCCGCTTCACGGAGGATCACGCTATCATGGGTTTGGCCCTCACCTGGGTG
ATGGCCTCTGCTTGTGCCGTACCCCCTCTCGTCGGCTGGTCTCGTTACATCCCCGAGGGC
ATGCAGTGCTCATGTGGAGTCGACTACTACACGCGTGCAGAGGGCTTCAACAATGAGTCC
TTTGTCATCTACATGTTCGTCTGCCACTTCGCCATTCCACTGATGGTCATTTTCTTCTGC

>HRR_393
CTCGAACACAAGAAGCTGCGGACCCCTCTAAACTACATCCTGCTGAATCTCGCGGTGGCT
AACCTCTTCATGGTGTTTGGAGGATTCACCACAACGATGTACACCTCTATGCATGGCTAC
TTCGTCCTAGGACGCCTCGGCTGCAACCTGGAAGGATTCTTTGCTACCCTCGGCGGTGAG
ATAGCCCTCTGGTCACTGGTCGTTCTGGCTATTGAAAGATGGATGGTCGTCTGCAAGCCC
ATCAGCAACTTCCGCTTCACGGAGGATCACGCTATCATGGGTTTGGCCCTCACCTGGGTG
ATGGCCTCTGCTTGTGCCGTACCCCCTCTCGTCGGCTGGTCTCGTTACATCCCCGAGGGC
ATGCAGTGCTCATGTGGAGTCGACTACTACACGCGTGCAGAGGGCTTCAACAATGAGTCC
TTTGTCATCTACATGTTCGTCTGCCACTTCGCCATTCCACTGATGGTCATTTTCTTCTGC

>HRR_409
CTCGAACACAAGAAGCTGCGGACCCCTCTAAACTACATCCTGCTGAATCTCGCGGTGGCT
AACCTCTTCATGGTGTTTGGAGGATTCACCACAACGATGTACACCTCTATGCATGGCTAC
TTCGTCCTAGGACGCCTCGGCTGCAACCTGGAAGGATTCTTTGCTACCCTCGGCGGTGAG
ATAGCCCTCTGGTCACTGGTCGTTCTGGCTATTGAAAGATGGATGGTCGTCTGCAAGCCC
ATCAGCAACTTCCGCTTCACGGAGGATCACGCTATCATGGGTTTGGCCCTCACCTGGGTG
ATGGCCTCTGCTTGTGCCGTACCCCCTCTCGTCGGCTGGTCTCGTTACATCCCCGAGGGC
ATGCAGTGCTCATGTGGAGTCGACTACTACACGCGTGCAGAGGGCTTCAACAATGAGTCC
TTTGTCATCTACATGTTCGTCTGCCACTTCGCCATTCCACTGATGGTCATTTTCTTCTGC

>HRR_411
CTCGAACACAAGAAGCTGCGGACCCCTCTAAACTACATCCTGCTGAATCTCGCGGTGGCT
AACCTCTTCATGGTGTTTGGAGGATTCACCACAACGATGTACACCTCTATGCATGGCTAC
TTCGTCCTAGGACGCCTCGGCTGCAACCTGGAAGGATTCTTTGCTACCCTCGGCGGTGAG
ATAGCCCTCTGGTCACTGGTCGTTCTGGCTATTGAAAGRTGGATGGTCGTCTGCAAGCCC
ATCAGCAACTTCCGCTTCACGGAGGATCACGCTATCATGGGTTTGGCCCTCACCTGGGTG
ATGGCCTCTGCTTGTGCCGTACCCCCTCTCGTCGGCTGGTCTCGTTACATCCCCGAGGGC
ATGCAGTGCTCATGTGGAGTCGACTACTACACGCGTGCAGAGGGCTTCAACAATGAGTCC
TTTGTCATCTACATGTTCGTCTGCCACTTCGCCATTCCACTGATGGTCATTTTCTTCTGC

>HRR_412
CTCGAACACAAGAAGCTGCGGACCCCTCTAAACTACATCCTGCTGAATCTCGCGGTGGCT
AACCTCTTCATGGTGTTTGGAGGATTCACCACAACGATGTACACCTCTATGCATGGCTAC
TTCGTCCTAGGACGCCTCGGCTGCAACCTGGAAGGATTCTTTGCTACCCTCGGCGGTGAG
ATAGCCCTCTGGTCACTGGTCGTTCTGGCTATTGAAAGATGGATGGTCGTCTGCAAGCCC
ATCAGCAACTTCCGCTTCACGGAGGATCACGCTATCATGGGTTTGGCCCTCACCTGGGTG
ATGGCCTCTGCTTGTGCCGTACCCCCTCTCGTCGGCTGGTCTCGTTACATCCCCGAGGGC
ATGCAGTGCTCATGTGGAGTCGACTACTACACGCGTGCAGAGGGCTTCAACAATGAGTCC
TTTGTCATCTACATGTTCGTCTGCCACTTCGCCATTCCACTGATGGTCATTTTCTTCTGC

>HRR_413
CTCGAACACAAGAAGCTGCGGACCCCTCTAAACTACATCCTGCTGAATCTCGCGGTGGCT
AACCTCTTCATGGTGTTTGGAGGATTCACCACAACGATGTACACCTCTATGCATGGCTAC
TTCGTCCTAGGACGCCTCGGCTGCAACCTGGAAGGATTCTTTGCTACCCTCGGCGGTGAG
ATAGCCCTCTGGTCACTGGTCGTTCTGGCTATTGAAAGRTGGATGGTCGTCTGCAAGCCC
ATCAGCAACTTCCGCTTCACGGAGGATCACGCTATCATGGGTTTGGCCCTCACCTGGGTG
ATGGCCTCTGCTTGTGCCGTACCCCCTCTCGTCGGCTGGTCTCGTTACATCCCCGAGGGC
ATGCAGTGCTCATGTGGAGTCGACTACTACACGCGTGCAGAGGGCTTCAACAATGAGTCC
TTTGTCATCTACATGTTCGTCTGCCACTTCGCCATTCCACTGATGGTCATTTTCTTCTGC

>HRR_416
CTCGAACACAAGAAGCTGCGGACCCCTCTAAACTACATCCTGCTGAATCTCGCGGTGGCT
AACCTCTTCATGGTGTTTGGAGGATTCACCACAACGATGTACACCTCTATGCATGGCTAC
TTCGTCCTAGGACGCCTCGGCTGCAACCTGGAAGGATTCTTTGCTACCCTCGGCGGTGAG
ATAGCCCTCTGGTCACTGGTCGTTCTGGCTATTGAAAGRTGGATGGTCGTCTGCAAGCCC
ATCAGCAACTTCCGCTTCACGGAGGATCACGCTATCATGGGTTTGGCCCTCACCTGGGTG
ATGGCCTCTGCTTGTGCCGTACCCCCTCTCGTCGGCTGGTCTCGTTACATCCCCGAGGGC
ATGCAGTGCTCATGTGGAGTCGACTACTACACGCGTGCAGAGGGCTTCAACAATGAGTCC
TTTGTCATCTACATGTTCGTCTGCCACTTCGCCATTCCACTGATGGTCATTTTCTTCTGC

>HRR_420
CTCGAACACAAGAAGCTGCGGACCCCTCTAAACTACATCCTGCTGAATCTCGCGGTGGCT
AACCTCTTCATGGTGTTTGGAGGATTCACCACAACGATGTACACCTCTATGCATGGCTAC
TTCGTCCTAGGACGCCTCGGCTGCAACCTGGAAGGATTCTTTGCTACCCTCGGCGGTGAG
ATAGCCCTCTGGTCACTGGTCGTTCTGGCTATTGAAAGATGGATGGTCGTCTGCAAGCCC
ATCAGCAACTTCCGCTTCACGGAGGATCACGCTATCATGGGTTTGGCCCTCACCTGGGTG
ATGGCCTCTGCTTGTGCCGTACCCCCTCTCGTCGGCTGGTCTCGTTACATCCCCGAGGGC
ATGCAGTGCTCATGTGGAGTCGACTACTACACGCGTGCAGAGGGCTTCAACAATGAGTCC
TTTGTCATCTACATGTTCGTCTGCCACTTCGCCATTCCACTGATGGTCATTTTCTTCTGC

>HRR_421
CTCGAACACAAGAAGCTGCGGACCCCTCTAAACTACATCCTGCTGAATCTCGCGGTGGCT
AACCTCTTCATGGTGTTTGGAGGATTCACCACAACGATGTACACCTCTATGCATGGCTAC
TTCGTCCTAGGACGCCTCGGCTGCAACCTGGAAGGATTCTTTGCTACCCTCGGCGGTGAG
ATAGCCCTCTGGTCACTGGTCGTTCTGGCTATTGAAAGRTGGATGGTCGTCTGCAAGCCC
ATCAGCAACTTCCGCTTCACGGAGGATCACGCTATCATGGGTTTGGCCCTCACCTGGGTG
ATGGCCTCTGCTTGTGCCGTACCCCCTCTCGTCGGCTGGTCTCGTTACATCCCCGAGGGC
ATGCAGTGCTCATGTGGAGTCGACTACTACACGCGTGCAGAGGGCTTCAACAATGAGTCC
TTTGTCATCTACATGTTCGTCTGCCACTTCGCCATTCCACTGATGGTCATTTTCTTCTGC

>HRR_422
CTCGAACACAAGAAGCTGCGGACCCCTCTAAACTACATCCTGCTGAATCTCGCGGTGGCT
AACCTCTTCATGGTGTTTGGAGGATTCACCACAACGATGTACACCTCTATGCATGGCTAC
TTCGTCCTAGGACGCCTCGGCTGCAACCTGGAAGGATTCTTTGCTACCCTCGGCGGTGAG
ATAGCCCTCTGGTCACTGGTCGTTCTGGCTATTGAAAGGTGGATGGTCGTCTGCAAGCCC
ATCAGCAACTTCCGCTTCACGGAGGATCACGCTATCATGGGTTTGGCCCTCACCTGGGTG
ATGGCCTCTGCTTGTGCCGTACCCCCTCTCGTCGGCTGGTCTCGTTACATCCCCGAGGGC
ATGCAGTGCTCATGTGGAGTCGACTACTACACGCGTGCAGAGGGCTTCAACAATGAGTCC
TTTGTCATCTACATGTTCGTCTGCCACTTCGCCATTCCACTGATGGTCATTTTCTTCTGC

>HRR_423
CTCGAACACAAGAAGCTGCGGACCCCTCTAAACTACATCCTGCTGAATCTCGCGGTGGCT
AACCTCTTCATGGTGTTTGGAGGATTCACCACAACGATGTACACCTCTATGCATGGCTAC
TTCGTCCTAGGACGCCTCGGCTGCAACCTGGAAGGATTCTTTGCTACCCTCGGCGGTGAG
ATAGCCCTCTGGTCACTGGTCGTTCTGGCTATTGAAAGATGGATGGTCGTCTGCAAGCCC
ATCAGCAACTTCCGCTTCACGGAGGATCACGCTATCATGGGTTTGGCCCTCACCTGGGTG
ATGGCCTCTGCTTGTGCCGTACCCCCTCTCGTCGGCTGGTCTCGTTACATCCCCGAGGGC
ATGCAGTGCTCATGTGGAGTCGACTACTACACGCGTGCAGAGGGCTTCAACAATGAGTCC
TTTGTCATCTACATGTTCGTCTGCCACTTCGCCATTCCACTGATGGTCATTTTCTTCTGC

>HRR_424
CTCGAACACAAGAAGCTGCGGACCCCTCTAAACTACATCCTGCTGAATCTCGCGGTGGCT
AACCTCTTCATGGTGTTTGGAGGATTCACCACAACGATGTACACCTCTATGCATGGCTAC
TTCGTCCTAGGACGCCTCGGCTGCAACCTGGAAGGATTCTTTGCTACCCTCGGCGGTGAG
ATAGCCCTCTGGTCACTGGTCGTTCTGGCTATTGAAAGRTGGATGGTCGTCTGCAAGCCC
ATCAGCAACTTCCGCTTCACGGAGGATCACGCTATCATGGGTTTGGCCCTCACCTGGGTG
ATGGCCTCTGCTTGTGCCGTACCCCCTCTCGTCGGCTGGTCTCGTTACATCCCCGAGGGC
ATGCAGTGCTCATGTGGAGTCGACTACTACACGCGTGCAGAGGGCTTCAACAATGAGTCC
TTTGTCATCTACATGTTCGTCTGCCACTTCGCCATTCCACTGATGGTCATTTTCTTCTGC

>HRH_394
CTCGAACACAAGAAGCTGCGGACCCCTCTAAACTACATCCTGCTGAATCTCGCGGTGGCT
AACCTCTTCATGGTGTTTGGAGGATTCACCACAACGATGTACACCTCTATGCATGGCTAC
TTCGTCCTAGGACGCCTCGGCTGCAACCTGGAAGGATTCTTTGCTACCCTCGGCGGTGAG
ATAGCCCTCTGGTCACTGGTCGTTCTGGCTATTGAAAGATGGATGGTCGTCTGCAAGCCC
ATCAGCAACTTCCGCTTCACGGAGGATCACGCTATCATGGGTTTGGCCCTCACCTGGGTG
ATGGCCTCTGCTTGTGCCGTACCCCCTCTCGTCGGCTGGTCTCGTTACATCCCCGAGGGC
ATGCAGTGCTCATGTGGAGTCGACTACTACACGCGTGCAGAGGGCTTCAACAATGAGTCC
TTTGTCATCTACATGTTCGTCTGCCACTTCGCCATTCCACTGATGGTCATTTTCTTCTGC

>HRH_419
CTCGAACACAAGAAGCTGCGGACCCCTCTAAACTACATCCTGCTGAATCTCGCGGTGGCT
AACCTCTTCATGGTGTTTGGAGGATTCACCACAACGATGTACACCTCTATGCATGGCTAC
TTCGTCCTAGGACGCCTCGGCTGCAACCTGGAAGGATTCTTTGCTACCCTCGGCGGTGAG
ATAGCCCTCTGGTCACTGGTCGTTCTGGCTATTGAAAGATGGATGGTCGTCTGCAAGCCC
ATCAGCAACTTCCGCTTCACGGAGGATCACGCTATCATGGGTTTGGCCCTCACCTGGGTG
ATGGCCTCTGCTTGTGCCGTACCCCCTCTCGTCGGCTGGTCTCGTTACATCCCCGAGGGC
ATGCAGTGCTCATGTGGAGTCGACTACTACACGCGTGCAGAGGGCTTCAACAATGAGTCC
TTTGTCATCTACATGTTCGTCTGCCACTTCGCCATTCCACTGATGGTCATTTTCTTCTGC

>HWW_119
CTCGAACACAAGAAGCTGCGGACCCCTCTAAACTACATCCTGCTGAATCTCGCGGTGGCT
AACCTCTTCATGGTGTTTGGAGGATTCACCACAACGATGTACACCTCTATGCATGGCTAC
TTCGTCCTAGGACGCCTCGGCTGCAACCTGGAAGGATTCTTTGCTACCCTCGGCGGTGAG
ATAGCCCTCTGGTCACTGGTCGTTCTGGCTATTGAAAGATGGATGGTCGTCTGCAAGCCC
ATCAGCAACTTCCGCTTCACGGAGGATCACGCTATCATGGGTTTGGCCCTCACCTGGGTG
ATGGCCGCTGCTTGTGCCGTACCCCCTCTCGTCGGCTGGTCTCGTTACATCCCCGAGGGC
ATGCAGTGCTCATGTGGAGTCGACTACTACACGCGTGCAGAGGGCTTCAACAATGAGTCC
TTTGTCATCTACATGTTCGTCTGCCACTTCGCCATTCCACTGATGGTCATTTTCTTCTGC

>HWW_125
CTCGAACACAAGAAGCTGCGGACCCCTCTAAACTACATCCTGCTGAATCTCGCGGTGGCT
AACCTCTTCATGGTGTTTGGAGGATTCACCACAACGATGTACACCTCTATGCATGGCTAC
TTCGTCCTAGGACGCCTCGGCTGCAACCTGGAAGGATTCTTTGCTACCCTCGGCGGTGAG
ATAGCCCTCTGGTCACTGGTCGTTCTGGCTATTGAAAGATGGATGGTCGTCTGCAAGCCC
ATCAGCAACTTCCGCTTCACGGAGGATCACGCTATCATGGGTTTGGCCCTCACCTGGGTG
ATGGCCGCTGCTTGTGCCGTACCCCCTCTCGTCGGCTGGTCTCGTTACATCCCCGAGGGC
ATGCAGTGCTCATGTGGAGTCGACTACTACACGCGTGCAGAGGGCTTCAACAATGAGTCC
TTTGTCATCTACATGTTCGTCTGCCACTTCGCCATTCCACTGATGGTCATTTTCTTCTGC

>HWW_127
CTCGAACACAAGAAGCTGCGGACCCCTCTAAACTACATCCTGCTGAATCTCGCGGTGGCT
AACCTCTTCATGGTGTTTGGAGGATTCACCACAACGATGTACACCTCTATGCATGGCTAC
TTCGTCCTAGGACGCCTCGGCTGCAACCTGGAAGGATTCTTTGCTACCCTCGGCGGTGAG
ATAGCCCTCTGGTCACTGGTCGTTCTGGCTATTGAAAGATGGATGGTCGTCTGCAAGCCC
ATCAGCAACTTCCGCTTCACGGAGGATCACGCTATCATGGGTTTGGCCCTCACCTGGGTG
ATGGCCGCTGCTTGTGCCGTACCCCCTCTCGTCGGCTGGTCTCGTTACATCCCCGAGGGC
ATGCAGTGCTCATGTGGAGTCGACTACTACACGCGTGCAGAGGGCTTCAACAATGAGTCC
TTTGTCATCTACATGTTCGTCTGCCACTTCGCCATTCCACTGATGGTCATTTTCTTCTGC

>HWW_129
CTCGAACACAAGAAGCTGCGGACCCCTCTAAACTACATCCTGCTGAATCTCGCGGTGGCT
AACCTCTTCATGGTGTTTGGAGGATTCACCACAACGATGTACACCTCTATGCATGGCTAC
TTCGTCCTAGGACGCCTCGGCTGCAACCTGGAAGGATTCTTTGCTACCCTCGGCGGTGAG
ATAGCCCTCTGGTCACTGGTCGTTCTGGCTATTGAAAGATGGATGGTCGTCTGCAAGCCC
ATCAGCAACTTCCGCTTCACGGAGGATCACGCTATCATGGGTTTGGCCCTCACCTGGGTG
ATGGCCGCTGCTTGTGCCGTACCCCCTCTCGTCGGCTGGTCTCGTTACATCCCCGAGGGC
ATGCAGTGCTCATGTGGAGTCGACTACTACACGCGTGCAGAGGGCTTCAACAATGAGTCC
TTTGTCATCTACATGTTCGTCTGCCACTTCGCCATTCCACTGATGGTCATTTTCTTCTGC

>HWW_139
CTCGAACACAAGAAGCTGCGGACCCCTCTAAACTACATCCTGCTGAATCTCGCGGTGGCT
AACCTCTTCATGGTGTTTGGAGGATTCACCACAACGATGTACACCTCTATGCATGGCTAC
TTCGTCCTAGGACGCCTCGGCTGCAACCTGGAAGGATTCTTTGCTACCCTCGGCGGTGAG
ATAGCCCTCTGGTCACTGGTCGTTCTGGCTATTGAAAGATGGATGGTCGTCTGCAAGCCC
ATCAGCAACTTCCGCTTCACGGAGGATCACGCTATCATGGGTTTGGCCCTCACCTGGGTG
ATGGCCGCTGCTTGTGCCGTACCCCCTCTCGTCGGCTGGTCTCGTTACATCCCCGAGGGC
ATGCAGTGCTCATGTGGAGTCGACTACTACACGCGTGCAGAGGGCTTCAACAATGAGTCC
TTTGTCATCTACATGTTCGTCTGCCACTTCGCCATTCCACTGATGGTCATTTTCTTCTGC

>HWW_225
CTCGAACACAAGAAGCTGCGGACCCCTCTAAACTACATCCTGCTGAATCTCGCGGTGGCT
AACCTCTTCATGGTGTTTGGAGGATTCACCACAACGATGTACACCTCTATGCATGGCTAC
TTCGTCCTAGGACGCCTCGGCTGCAACCTGGAAGGATTCTTTGCTACCCTCGGCGGTGAG
ATAGCCCTCTGGTCACTGGTCGTTCTGGCTATTGAAAGATGGATGGTCGTCTGCAAGCCC
ATCAGCAACTTCCGCTTCACGGAGGATCACGCTATCATGGGTTTGGCCCTCACCTGGGTG
ATGGCCGCTGCTTGTGCCGTACCCCCTCTCGTCGGCTGGTCTCGTTACATCCCCGAGGGC
ATGCAGTGCTCATGTGGAGTCGACTACTACACGCGTGCAGAGGGCTTCAACAATGAGTCC
TTTGTCATCTACATGTTCGTCTGCCACTTCGCCATTCCACTGATGGTCATTTTCTTCTGC

>HWW_414
CTCGAACACAAGAAGCTGCGGACCCCTCTAAACTACATCCTGCTGAATCTCGCGGTGGCT
AACCTCTTCATGGTGTTTGGAGGATTCACCACAACGATGTACACCTCTATGCATGGCTAC
TTCGTCCTAGGACGCCTCGGCTGCAACCTGGAAGGATTCTTTGCTACCCTCGGCGGTGAG
ATAGCCCTCTGGTCACTGGTCGTTCTGGCTATTGAAAGATGGATGGTCGTCTGCAAGCCC
ATCAGCAACTTCCGCTTCACGGAGGATCACGCTATCATGGGTTTGGCCCTCACCTGGGTG
ATGGCCGCTGCTTGTGCCGTACCCCCTCTCGTCGGCTGGTCTCGTTACATCCCCGAGGGC
ATGCAGTGCTCATGTGGAGTCGACTACTACACGCGTGCAGAGGGCTTCAACAATGAGTCC
TTTGTCATCTACATGTTCGTCTGCCACTTCGCCATTCCACTGATGGTCATTTTCTTCTGC

>HWW_431
CTCGAACACAAGAAGCTGCGGACCCCTCTAAACTACATCCTGCTGAATCTCGCGGTGGCT
AACCTCTTCATGGTGTTTGGAGGATTCACCACAACGATGTACACCTCTATGCATGGCTAC
TTCGTCCTAGGACGCCTCGGCTGCAACCTGGAAGGATTCTTTGCTACCCTCGGCGGTGAG
ATAGCCCTCTGGTCACTGGTCGTTCTGGCTATTGAAAGATGGATGGTCGTCTGCAAGCCC
ATCAGCAACTTCCGCTTCACGGAGGATCACGCTATCATGGGTTTGGCCCTCACCTGGGTG
ATGGCCGCTGCTTGTGCCGTACCCCCTCTCGTCGGCTGGTCTCGTTACATCCCCGAGGGC
ATGCAGTGCTCATGTGGAGTCGACTACTACACGCGTGCAGAGGGCTTCAACAATGAGTCC
TTTGTCATCTACATGTTCGTCTGCCACTTCGCCATTCCACTGATGGTCATTTTCTTCTGC

>HWW_432
CTCGAACACAAGAAGCTGCGGACCCCTCTAAACTACATCCTGCTGAATCTCGCGGTGGCT
AACCTCTTCATGGTGTTTGGAGGATTCACCACAACGATGTACACCTCTATGCATGGCTAC
TTCGTCCTAGGACGCCTCGGCTGCAACCTGGAAGGATTCTTTGCTACCCTCGGCGGTGAG
ATAGCCCTCTGGTCACTGGTCGTTCTGGCTATTGAAAGATGGATGGTCGTCTGCAAGCCC
ATCAGCAACTTCCGCTTCACGGAGGATCACGCTATCATGGGTTTGGCCCTCACCTGGGTG
ATGGCCGCTGCTTGTGCCGTACCCCCTCTCGTCGGCTGGTCTCGTTACATCCCCGAGGGC
ATGCAGTGCTCATGTGGAGTCGACTACTACACGCGTGCAGAGGGCTTCAACAATGAGTCC
TTTGTCATCTACATGTTCGTCTGCCACTTCGCCATTCCACTGATGGTCATTTTCTTCTGC

>HWW_438
CTCGAACACAAGAAGCTGCGGACCCCTCTAAACTACATCCTGCTGAATCTCGCGGTGGCT
AACCTCTTCATGGTGTTTGGAGGATTCACCACAACGATGTACACCTCTATGCATGGCTAC
TTCGTCCTAGGACGCCTCGGCTGCAACCTGGAAGGATTCTTTGCTACCCTCGGCGGTGAG
ATAGCCCTCTGGTCACTGGTCGTTCTGGCTATTGAAAGATGGATGGTCGTCTGCAAGCCC
ATCAGCAACTTCCGCTTCACGGAGGATCACGCTATCATGGGTTTGGCCCTCACCTGGGTG
ATGGCCGCTGCTTGTGCCGTACCCCCTCTCGTCGGCTGGTCTCGTTACATCCCCGAGGGC
ATGCAGTGCTCATGTGGAGTCGACTACTACACGCGTGCAGAGGGCTTCAACAATGAGTCC
TTTGTCATCTACATGTTCGTCTGCCACTTCGCCATTCCACTGATGGTCATTTTCTTCTGC

>HWW_445
CTCGAACACAAGAAGCTGCGGACCCCTCTAAACTACATCCTGCTGAATCTCGCGGTGGCT
AACCTCTTCATGGTGTTTGGAGGATTCACCACAACGATGTACACCTCTATGCATGGCTAC
TTCGTCCTAGGACGCCTCGGCTGCAACCTGGAAGGATTCTTTGCTACCCTCGGCGGTGAG
ATAGCCCTCTGGTCACTGGTCGTTCTGGCTATTGAAAGATGGATGGTCGTCTGCAAGCCC
ATCAGCAACTTCCGCTTCACGGAGGATCACGCTATCATGGGTTTGGCCCTCACCTGGGTG
ATGGCCGCTGCTTGTGCCGTACCCCCTCTCGTCGGCTGGTCTCGTTACATCCCCGAGGGC
ATGCAGTGCTCATGTGGAGTCGACTACTACACGCGTGCAGAGGGCTTCAACAATGAGTCC
TTTGTCATCTACATGTTCGTCTGCCACTTCGCCATTCCACTGATGGTCATTTTCTTCTGC

>HWW_453
CTCGAACACAAGAAGCTGCGGACCCCTCTAAACTACATCCTGCTGAATCTCGCGGTGGCT
AACCTCTTCATGGTGTTTGGAGGATTCACCACAACGATGTACACCTCTATGCATGGCTAC
TTCGTCCTAGGACGCCTCGGCTGCAACCTGGAAGGATTCTTTGCTACCCTCGGCGGTGAG
ATAGCCCTCTGGTCACTGGTCGTTCTGGCTATTGAAAGATGGATGGTCGTCTGCAAGCCC
ATCAGCAACTTCCGCTTCACGGAGGATCACGCTATCATGGGTTTGGCCCTCACCTGGGTG
ATGGCCGCTGCTTGTGCCGTACCCCCTCTCGTCGGCTGGTCTCGTTACATCCCCGAGGGC
ATGCAGTGCTCATGTGGAGTCGACTACTACACGCGTGCAGAGGGCTTCAACAATGAGTCC
TTTGTCATCTACATGTTCGTCTGCCACTTCGCCATTCCACTGATGGTCATTTTCTTCTGC

>HWW_454
CTCGAACACAAGAAGCTGCGGACCCCTCTAAACTACATCCTGCTGAATCTCGCGGTGGCT
AACCTCTTCATGGTGTTTGGAGGATTCACCACAACGATGTACACCTCTATGCATGGCTAC
TTCGTCCTAGGACGCCTCGGCTGCAACCTGGAAGGATTCTTTGCTACCCTCGGCGGTGAG
ATAGCCCTCTGGTCACTGGTCGTTCTGGCTATTGAAAGATGGATGGTCGTCTGCAAGCCC
ATCAGCAACTTCCGCTTCACGGAGGATCACGCTATCATGGGTTTGGCCCTCACCTGGGTG
ATGGCCGCTGCTTGTGCCGTACCCCCTCTCGTCGGCTGGTCTCGTTACATCCCCGAGGGC
ATGCAGTGCTCATGTGGAGTCGACTACTACACGCGTGCAGAGGGCTTCAACAATGAGTCC
TTTGTCATCTACATGTTCGTCTGCCACTTCGCCATTCCACTGATGGTCATTTTCTTCTGC

>HWW_455
CTCGAACACAAGAAGCTGCGGACCCCTCTAAACTACATCCTGCTGAATCTCGCGGTGGCT
AACCTCTTCATGGTGTTTGGAGGATTCACCACAACGATGTACACCTCTATGCATGGCTAC
TTCGTCCTAGGACGCCTCGGCTGCAACCTGGAAGGATTCTTTGCTACCCTCGGCGGTGAG
ATAGCCCTCTGGTCACTGGTCGTTCTGGCTATTGAAAGATGGATGGTCGTCTGCAAGCCC
ATCAGCAACTTCCGCTTCACGGAGGATCACGCTATCATGGGTTTGGCCCTCACCTGGGTG
ATGGCCGCTGCTTGTGCCGTACCCCCTCTCGTCGGCTGGTCTCGTTACATCCCCGAGGGC
ATGCAGTGCTCATGTGGAGTCGACTACTACACGCGTGCAGAGGGCTTCAACAATGAGTCC
TTTGTCATCTACATGTTCGTCTGCCACTTCGCCATTCCACTGATGGTCATTTTCTTCTGC

>HWW_456
CTCGAACACAAGAAGCTGCGGACCCCTCTAAACTACATCCTGCTGAATCTCGCGGTGGCT
AACCTCTTCATGGTGTTTGGAGGATTCACCACAACGATGTACACCTCTATGCATGGCTAC
TTCGTCCTAGGACGCCTCGGCTGCAACCTGGAAGGATTCTTTGCTACCCTCGGCGGTGAG
ATAGCCCTCTGGTCACTGGTCGTTCTGGCTATTGAAAGATGGATGGTCGTCTGCAAGCCC
ATCAGCAACTTCCGCTTCACGGAGGATCACGCTATCATGGGTTTGGCCCTCACCTGGGTG
ATGGCCGCTGCTTGTGCCGTACCCCCTCTCGTCGGCTGGTCTCGTTACATCCCCGAGGGC
ATGCAGTGCTCATGTGGAGTCGACTACTACACGCGTGCAGAGGGCTTCAACAATGAGTCC
TTTGTCATCTACATGTTCGTCTGCCACTTCGCCATTCCACTGATGGTCATTTTCTTCTGC

>HWW_461
CTCGAACACAAGAAGCTGCGGACCCCTCTAAACTACATCCTGCTGAATCTCGCGGTGGCT
AACCTCTTCATGGTGTTTGGAGGATTCACCACAACGATGTACACCTCTATGCATGGCTAC
TTCGTCCTAGGACGCCTCGGCTGCAACCTGGAAGGATTCTTTGCTACCCTCGGCGGTGAG
ATAGCCCTCTGGTCACTGGTCGTTCTGGCTATTGAAAGATGGATGGTCGTCTGCAAGCCC
ATCAGCAACTTCCGCTTCACGGAGGATCACGCTATCATGGGTTTGGCCCTCACCTGGGTG
ATGGCCGCTGCTTGTGCCGTACCCCCTCTCGTCGGCTGGTCTCGTTACATCCCCGAGGGC
ATGCAGTGCTCATGTGGAGTCGACTACTACACGCGTGCAGAGGGCTTCAACAATGAGTCC
TTTGTCATCTACATGTTCGTCTGCCACTTCGCCATTCCACTGATGGTCATTTTCTTCTGC

>HWW_462
CTCGAACACAAGAAGCTGCGGACCCCTCTAAACTACATCCTGCTGAATCTCGCGGTGGCT
AACCTCTTCATGGTGTTTGGAGGATTCACCACAACGATGTACACCTCTATGCATGGCTAC
TTCGTCCTAGGACGCCTCGGCTGCAACCTGGAAGGATTCTTTGCTACCCTCGGCGGTGAG
ATAGCCCTCTGGTCACTGGTCGTTCTGGCTATTGAAAGATGGATGGTCGTCTGCAAGCCC
ATCAGCAACTTCCGCTTCACGGAGGATCACGCTATCATGGGTTTGGCCCTCACCTGGGTG
ATGGCCGCTGCTTGTGCCGTACCCCCTCTCGTCGGCTGGTCTCGTTACATCCCCGAGGGC
ATGCAGTGCTCATGTGGAGTCGACTACTACACGCGTGCAGAGGGCTTCAACAATGAGTCC
TTTGTCATCTACATGTTCGTCTGCCACTTCGCCATTCCACTGATGGTCATTTTCTTCTGC

>HWW_463
CTCGAACACAAGAAGCTGCGGACCCCTCTAAACTACATCCTGCTGAATCTCGCGGTGGCT
AACCTCTTCATGGTGTTTGGAGGATTCACCACAACGATGTACACCTCTATGCATGGCTAC
TTCGTCCTAGGACGCCTCGGCTGCAACCTGGAAGGATTCTTTGCTACCCTCGGCGGTGAG
ATAGCCCTCTGGTCACTGGTCGTTCTGGCTATTGAAAGATGGATGGTCGTCTGCAAGCCC
ATCAGCAACTTCCGCTTCACGGAGGATCACGCTATCATGGGTTTGGCCCTCACCTGGGTG
ATGGCCTCTGCTTGTGCCGTACCCCCTCTCGTCGGCTGGTCTCGTTACATCCCCGAGGGC
ATGCAGTGCTCATGTGGAGTCGACTACTACACGCGTGCAGAGGGCTTCAACAATGAGTCC
TTTGTCATCTACATGTTCGTCTGCCACTTCGCCATTCCACTGATGGTCATTTTCTTCTGC

>HWW_464
CTCGAACACAAGAAGCTGCGGACCCCTCTAAACTACATCCTGCTGAATCTCGCGGTGGCT
AACCTCTTCATGGTGTTTGGAGGATTCACCACAACGATGTACACCTCTATGCATGGCTAC
TTCGTCCTAGGACGCCTCGGCTGCAACCTGGAAGGATTCTTTGCTACCCTCGGCGGTGAG
ATAGCCCTCTGGTCACTGGTCGTTCTGGCTATTGAAAGATGGATGGTCGTCTGCAAGCCC
ATCAGCAACTTCCGCTTCACGGAGGATCACGCTATCATGGGTTTGGCCCTCACCTGGGTG
ATGGCCKCTGCTTGTGCCGTACCCCCTCTCGTCGGCTGGTCTCGTTACATCCCCGAGGGC
ATGCAGTGCTCATGTGGAGTCGACTACTACACGCGTGCAGAGGGCTTCAACAATGAGTCC
TTTGTCATCTACATGTTCGTCTGCCACTTCGCCATTCCACTGATGGTCATTTTCTTCTGC

>HWW_465
CTCGAACACAAGAAGCTGCGGACCCCTCTAAACTACATCCTGCTGAATCTCGCGGTGGCT
AACCTCTTCATGGTGTTTGGAGGATTCACCACAACGATGTACACCTCTATGCATGGCTAC
TTCGTCCTAGGACGCCTCGGCTGCAACCTGGAAGGATTCTTTGCTACCCTCGGCGGTGAG
ATAGCCCTCTGGTCACTGGTCGTTCTGGCTATTGAAAGATGGATGGTCGTCTGCAAGCCC
ATCAGCAACTTCCGCTTCACGGAGGATCACGCTATCATGGGTTTGGCCCTCACCTGGGTG
ATGGCCGCTGCTTGTGCCGTACCCCCTCTCGTCGGCTGGTCTCGTTACATCCCCGAGGGC
ATGCAGTGCTCATGTGGAGTCGACTACTACACGCGTGCAGAGGGCTTCAACAATGAGTCC
TTTGTCATCTACATGTTCGTCTGCCACTTCGCCATTCCACTGATGGTCATTTTCTTCTGC

>HWW_468
CTCGAACACAAGAAGCTGCGGACCCCTCTAAACTACATCCTGCTGAATCTCGCGGTGGCT
AACCTCTTCATGGTGTTTGGAGGATTCACCACAACGATGTACACCTCTATGCATGGCTAC
TTCGTCCTAGGACGCCTCGGCTGCAACCTGGAAGGATTCTTTGCTACCCTCGGCGGTGAG
ATAGCCCTCTGGTCACTGGTCGTTCTGGCTATTGAAAGATGGATGGTCGTCTGCAAGCCC
ATCAGCAACTTCCGCTTCACGGAGGATCACGCTATCATGGGTTTGGCCCTCACCTGGGTG
ATGGCCKCTGCTTGTGCCGTACCCCCTCTCGTCGGCTGGTCTCGTTACATCCCCGAGGGC
ATGCAGTGCTCATGTGGAGTCGACTACTACACGCGTGCAGAGGGCTTCAACAATGAGTCC
TTTGTCATCTACATGTTCGTCTGCCACTTCGCCATTCCACTGATGGTCATTTTCTTCTGC

>HWW_469
CTCGAACACAAGAAGCTGCGGACCCCTCTAAACTACATCCTGCTGAATCTCGCGGTGGCT
AACCTCTTCATGGTGTTTGGAGGATTCACCACAACGATGTACACCTCTATGCATGGCTAC
TTCGTCCTAGGACGCCTCGGCTGCAACCTGGAAGGATTCTTTGCTACCCTCGGCGGTGAG
ATAGCCCTCTGGTCACTGGTCGTTCTGGCTATTGAAAGATGGATGGTCGTCTGCAAGCCC
ATCAGCAACTTCCGCTTCACGGAGGATCACGCTATCATGGGTTTGGCCCTCACCTGGGTG
ATGGCCGCTGCTTGTGCCGTACCCCCTCTCGTCGGCTGGTCTCGTTACATCCCCGAGGGC
ATGCAGTGCTCATGTGGAGTCGACTACTACACGCGTGCAGAGGGCTTCAACAATGAGTCC
TTTGTCATCTACATGTTCGTCTGCCACTTCGCCATTCCACTGATGGTCATTTTCTTCTGC

>HWW_592
CTCGAACACAAGAAGCTGCGGACCCCTCTAAACTACATCCTGCTGAATCTCGCGGTGGCT
AACCTCTTCATGGTGTTTGGAGGATTCACCACAACGATGTACACCTCTATGCATGGCTAC
TTCGTCCTAGGACGCCTCGGCTGCAACCTGGAAGGATTCTTTGCTACCCTCGGCGGTGAG
ATAGCCCTCTGGTCACTGGTCGTTCTGGCTATTGAAAGATGGATGGTCGTCTGCAAGCCC
ATCAGCAACTTCCGCTTCACGGAGGATCACGCTATCATGGGTTTGGCCCTCACCTGGGTG
ATGGCCGCTGCTTGTGCCGTACCCCCTCTCGTCGGCTGGTCTCGTTACATCCCCGAGGGC
ATGCAGTGCTCATGTGGAGTCGACTACTACACGCGTGCAGAGGGCTTCAACAATGAGTCC
TTTGTCATCTACATGTTCGTCTGCCACTTCGCCATTCCACTGATGGTCATTTTCTTCTGC

>HWW_594
CTCGAACACAAGAAGCTGCGGACCCCTCTAAACTACATCCTGCTGAATCTCGCGGTGGCT
AACCTCTTCATGGTGTTTGGAGGATTCACCACAACGATGTACACCTCTATGCATGGCTAC
TTCGTCCTAGGACGCCTCGGCTGCAACCTGGAAGGATTCTTTGCTACCCTCGGCGGTGAG
ATAGCCCTCTGGTCACTGGTCGTTCTGGCTATTGAAAGATGGATGGTCGTCTGCAAGCCC
ATCAGCAACTTCCGCTTCACGGAGGATCACGCTATCATGGGTTTGGCCCTCACCTGGGTG
ATGGCCGCTGCTTGTGCCGTACCCCCTCTCGTCGGCTGGTCTCGTTACATCCCCGAGGGC
ATGCAGTGCTCATGTGGAGTCGACTACTACACGCGTGCAGAGGGCTTCAACAATGAGTCC
TTTGTCATCTACATGTTCGTCTGCCACTTCGCCATTCCACTGATGGTCATTTTCTTCTGC

>HWW_595
CTCGAACACAAGAAGCTGCGGACCCCTCTAAACTACATCCTGCTGAATCTCGCGGTGGCT
AACCTCTTCATGGTGTTTGGAGGATTCACCACAACGATGTACACCTCTATGCATGGCTAC
TTCGTCCTAGGACGCCTCGGCTGCAACCTGGAAGGATTCTTTGCTACCCTCGGCGGTGAG
ATAGCCCTCTGGTCACTGGTCGTTCTGGCTATTGAAAGATGGATGGTCGTCTGCAAGCCC
ATCAGCAACTTCCGCTTCACGGAGGATCACGCTATCATGGGTTTGGCCCTCACCTGGGTG
ATGGCCTCTGCTTGTGCCGTACCCCCTCTCGTCGGCTGGTCTCGTTACATCCCCGAGGGC
ATGCAGTGCTCATGTGGAGTCGACTACTACACGCGTGCAGAGGGCTTCAACAATGAGTCC
TTTGTCATCTACATGTTCGTCTGCCACTTCGCCATTCCACTGATGGTCATTTTCTTCTGC

>HWH_450
CTCGAACACAAGAAGCTGCGGACCCCTCTAAACTACATCCTGCTGAATCTCGCGGTGGCT
AACCTCTTCATGGTGTTTGGAGGATTCACCACAACGATGTACACCTCTATGCATGGCTAC
TTCGTCCTAGGACGCCTCGGCTGCAACCTGGAAGGATTCTTTGCTACCCTCGGCGGTGAG
ATAGCCCTCTGGTCACTGGTCGTTCTGGCTATTGAAAGATGGATGGTCGTCTGCAAGCCC
ATCAGCAACTTCCGCTTCACGGAGGATCACGCTATCATGGGTTTGGCCCTCACCTGGGTG
ATGGCCTCTGCTTGTGCCGTACCCCCTCTCGTCGGCTGGTCTCGTTACATCCCCGAGGGC
ATGCAGTGCTCATGTGGAGTCGACTACTACACGCGTGCAGAGGGCTTCAACAATGAGTCC
TTTGTCATCTACATGTTCGTCTGCCACTTCGCCATTCCACTGATGGTCATTTTCTTCTGC

>HWH_451
CTCGAACACAAGAAGCTGCGGACCCCTCTAAACTACATCCTGCTGAATCTCGCGGTGGCT
AACCTCTTCATGGTGTTTGGAGGATTCACCACAACGATGTACACCTCTATGCATGGCTAC
TTCGTCCTAGGACGCCTCGGCTGCAACCTGGAAGGATTCTTTGCTACCCTCGGCGGTGAG
ATAGCCCTCTGGTCACTGGTCGTTCTGGCTATTGAAAGATGGATGGTCGTCTGCAAGCCC
ATCAGCAACTTCCGCTTCACGGAGGATCACGCTATCATGGGTTTGGCCCTCACCTGGGTG
ATGGCCTCTGCTTGTGCCGTACCCCCTCTCGTCGGCTGGTCTCGTTACATCCCCGAGGGC
ATGCAGTGCTCATGTGGAGTCGACTACTACACGCGTGCAGAGGGCTTCAACAATGAGTCC
TTTGTCATCTACATGTTCGTCTGCCACTTCGCCATTCCACTGATGGTCATTTTCTTCTGC

>HWH_452
CTCGAACACAAGAAGCTGCGGACCCCTCTAAACTACATCCTGCTGAATCTCGCGGTGGCT
AACCTCTTCATGGTGTTTGGAGGATTCACCACAACGATGTACACCTCTATGCATGGCTAC
TTCGTCCTAGGACGCCTCGGCTGCAACCTGGAAGGATTCTTTGCTACCCTCGGCGGTGAG
ATAGCCCTCTGGTCACTGGTCGTTCTGGCTATTGAAAGATGGATGGTCGTCTGCAAGCCC
ATCAGCAACTTCCGCTTCACGGAGGATCACGCTATCATGGGTTTGGCCCTCACCTGGGTG
ATGGCCTCTGCTTGTGCCGTACCCCCTCTCGTCGGCTGGTCTCGTTACATCCCCGAGGGC
ATGCAGTGCTCATGTGGAGTCGACTACTACACGCGTGCAGAGGGCTTCAACAATGAGTCC
TTTGTCATCTACATGTTCGTCTGCCACTTCGCCATTCCACTGATGGTCATTTTCTTCTGC

>HBW_100
CTCGAACACAAGAAGCTGCGGACCCCTCTAAACTACATCCTGCTGAATCTCGCGGTGGCT
AACCTCTTCATGGTGTTTGGAGGATTCACCACAACGATGTACACCTCTATGCATGGCTAC
TTCGTCCTAGGACGCCTCGGCTGCAACCTGGAAGGATTCTTTGCTACCCTCGGCGGTGAG
ATAGCCCTCTGGTCACTGGTCGTTCTGGCTATTGAAAGATGGATGGTCGTCTGCAAGCCC
ATCAGCAACTTCCGCTTCACGGAGGATCACGCTATCATGGGTTTGGCCCTCACCTGGGTG
ATGGCCTCTGCTTGTGCCGTACCCCCTCTCGTCGGCTGGTCTCGTTACATCCCCGAGGGC
ATGCAGTGCTCATGTGGAGTCGACTACTACACGCGTGCAGAGGGCTTCAACAATGAGTCC
TTTGTCATCTACATGTTCGTCTGCCACTTCGCCATTCCACTGATGGTCATTTTCTTCTGC

>HBW_101
CTCGAACACAAGAAGCTGCGGACCCCTCTAAACTACATCCTGCTGAATCTCGCGGTGGCT
AACCTCTTCATGGTGTTTGGAGGATTCACCACAACGATGTACACCTCTATGCATGGCTAC
TTCGTCCTAGGACGCCTCGGCTGCAACCTGGAAGGATTCTTTGCTACCCTCGGCGGTGAG
ATAGCCCTCTGGTCACTGGTCGTTCTGGCTATTGAAAGATGGATGGTCGTCTGCAAGCCC
ATCAGCAACTTCCGCTTCACGGAGGATCACGCTATCATGGGTTTGGCCCTCACCTGGGTG
ATGGCCTCTGCTTGTGCCGTACCCCCTCTCGTCGGCTGGTCTCGTTACATCCCCGAGGGC
ATGCAGTGCTCATGTGGAGTCGACTACTACACGCGTGCAGAGGGCTTCAACAATGAGTCC
TTTGTCATCTACATGTTCGTCTGCCACTTCGCCATTCCACTGATGGTCATTTTCTTCTGC

>HBW_138
CTCGAACACAAGAAGCTGCGGACCCCTCTAAACTACATCCTGCTGAATCTCGCGGTGGCT
AACCTCTTCATGGTGTTTGGAGGATTCACCACAACGATGTACACCTCTATGCATGGCTAC
TTCGTCCTAGGACGCCTCGGCTGCAACCTGGAAGGATTCTTTGCTACCCTCGGCGGTGAG
ATAGCCCTCTGGTCACTGGTCGTTCTGGCTATTGAAAGATGGATGGTCGTCTGCAAGCCC
ATCAGCAACTTCCGCTTCACGGAGGATCACGCTATCATGGGTTTGGCCCTCACCTGGGTG
ATGGCCTCTGCTTGTGCCGTACCCCCTCTCGTCGGCTGGTCTCGTTACATCCCCGAGGGC
ATGCAGTGCTCATGTGGAGTCGACTACTACACGCGTGCAGAGGGCTTCAACAATGAGTCC
TTTGTCATCTACATGTTCGTCTGCCACTTCGCCATTCCACTGATGGTCATTTTCTTCTGC

>HBW_196
CTCGAACACAAGAAGCTGCGGACCCCTCTAAACTACATCCTGCTGAATCTCGCGGTGGCT
AACCTCTTCATGGTGTTTGGAGGATTCACCACAACGATGTACACCTCTATGCATGGCTAC
TTCGTCCTAGGACGCCTCGGCTGCAACCTGGAAGGATTCTTTGCTACCCTCGGCGGTGAG
ATAGCCCTCTGGTCACTGGTCGTTCTGGCTATTGAAAGATGGATGGTCGTCTGCAAGCCC
ATCAGCAACTTCCGCTTCACGGAGGATCACGCTATCATGGGTTTGGCCCTCACCTGGGTG
ATGGCCTCTGCTTGTGCCGTACCCCCTCTCGTCGGCTGGTCTCGTTACATCCCCGAGGGC
ATGCAGTGCTCATGTGGAGTCGACTACTACACGCGTGCAGAGGGCTTCAACAATGAGTCC
TTTGTCATCTACATGTTCGTCTGCCACTTCGCCATTCCACTGATGGTCATTTTCTTCTGC

>HBW_197
CTCGAACACAAGAAGCTGCGGACCCCTCTAAACTACATCCTGCTGAATCTCGCGGTGGCT
AACCTCTTCATGGTGTTTGGAGGATTCACCACAACGATGTACACCTCTATGCATGGCTAC
TTCGTCCTAGGACGCCTCGGCTGCAACCTGGAAGGATTCTTTGCTACCCTCGGCGGTGAG
ATAGCCCTCTGGTCACTGGTCGTTCTGGCTATTGAAAGATGGATGGTCGTCTGCAAGCCC
ATCAGCAACTTCCGCTTCACGGAGGATCACGCTATCATGGGTTTGGCCCTCACCTGGGTG
ATGGCCGCTGCTTGTGCCGTACCCCCTCTCGTCGGCTGGTCTCGTTACATCCCCGAGGGC
ATGCAGTGCTCATGTGGAGTCGACTACTACACGCGTGCAGAGGGCTTCAACAATGAGTCC
TTTGTCATCTACATGTTCGTCTGCCACTTCGCCATTCCACTGATGGTCATTTTCTTCTGC

>HBW_199
CTCGAACACAAGAAGCTGCGGACCCCTCTAAACTACATCCTGCTGAATCTCGCGGTGGCT
AACCTCTTCATGGTGTTTGGAGGATTCACCACAACGATGTACACCTCTATGCATGGCTAC
TTCGTCCTAGGACGCCTCGGCTGCAACCTGGAAGGATTCTTTGCTACCCTCGGCGGTGAG
ATAGCCCTCTGGTCACTGGTCGTTCTGGCTATTGAAAGATGGATGGTCGTCTGCAAGCCC
ATCAGCAACTTCCGCTTCACGGAGGATCACGCTATCATGGGTTTGGCCCTCACCTGGGTG
ATGGCCTCTGCTTGTGCCGTACCCCCTCTCGTCGGCTGGTCTCGTTACATCCCCGAGGGC
ATGCAGTGCTCATGTGGAGTCGACTACTACACGCGTGCAGAGGGCTTCAACAATGAGTCC
TTTGTCATCTACATGTTCGTCTGCCACTTCGCCATTCCACTGATGGTCATTTTCTTCTGC

>HBW_206
CTCGAACACAAGAAGCTGCGGACCCCTCTAAACTACATCCTGCTGAATCTCGCGGTGGCT
AACCTCTTCATGGTGTTTGGAGGATTCACCACAACGATGTACACCTCTATGCATGGCTAC
TTCGTCCTAGGACGCCTCGGCTGCAACCTGGAAGGATTCTTTGCTACCCTCGGCGGTGAG
ATAGCCCTCTGGTCACTGGTCGTTCTGGCTATTGAAAGATGGATGGTCGTCTGCAAGCCC
ATCAGCAACTTCCGCTTCACGGAGGATCACGCTATCATGGGTTTGGCCCTCACCTGGGTG
ATGGCCTCTGCTTGTGCCGTACCCCCTCTCGTCGGCTGGTCTCGTTACATCCCCGAGGGC
ATGCAGTGCTCATGTGGAGTCGACTACTACACGCGTGCAGAGGGCTTCAACAATGAGTCC
TTTGTCATCTACATGTTCGTCTGCCACTTCGCCATTCCACTGATGGTCATTTTCTTCTGC

>HBW_220
CTCGAACACAAGAAGCTGCGGACCCCTCTAAACTACATCCTGCTGAATCTCGCGGTGGCT
AACCTCTTCATGGTGTTTGGAGGATTCACCACAACGATGTACACCTCTATGCATGGCTAC
TTCGTCCTAGGACGCCTCGGCTGCAACCTGGAAGGATTCTTTGCTACCCTCGGCGGTGAG
ATAGCCCTCTGGTCACTGGTCGTTCTGGCTATTGAAAGATGGATGGTCGTCTGCAAGCCC
ATCAGCAACTTCCGCTTCACGGAGGATCACGCTATCATGGGTTTGGCCCTCACCTGGGTG
ATGGCCTCTGCTTGTGCCGTACCCCCTCTCGTCGGCTGGTCTCGTTACATCCCCGAGGGC
ATGCAGTGCTCATGTGGAGTCGACTACTACACGCGTGCAGAGGGCTTCAACAATGAGTCC
TTTGTCATCTACATGTTCGTCTGCCACTTCGCCATTCCACTGATGGTCATTTTCTTCTGC

>HBW_221
CTCGAACACAAGAAGCTGCGGACCCCTCTAAACTACATCCTGCTGAATCTCGCGGTGGCT
AACCTCTTCATGGTGTTTGGAGGATTCACCACAACGATGTACACCTCTATGCATGGCTAC
TTCGTCCTAGGACGCCTCGGCTGCAACCTGGAAGGATTCTTTGCTACCCTCGGCGGTGAG
ATAGCCCTCTGGTCACTGGTCGTTCTGGCTATTGAAAGATGGATGGTCGTCTGCAAGCCC
ATCAGCAACTTCCGCTTCACGGAGGATCACGCTATCATGGGTTTGGCCCTCACCTGGGTG
ATGGCCTCTGCTTGTGCCGTACCCCCTCTCGTCGGCTGGTCTCGTTACATCCCCGAGGGC
ATGCAGTGCTCATGTGGAGTCGACTACTACACGCGTGCAGAGGGCTTCAACAATGAGTCC
TTTGTCATCTACATGTTCGTCTGCCACTTCGCCATTCCACTGATGGTCATTTTCTTCTGC

>HBW_222
CTCGAACACAAGAAGCTGCGGACCCCTCTAAACTACATCCTGCTGAATCTCGCGGTGGCT
AACCTCTTCATGGTGTTTGGAGGATTCACCACAACGATGTACACCTCTATGCATGGCTAC
TTCGTCCTAGGACGCCTCGGCTGCAACCTGGAAGGATTCTTTGCTACCCTCGGCGGTGAG
ATAGCCCTCTGGTCACTGGTCGTTCTGGCTATTGAAAGATGGATGGTCGTCTGCAAGCCC
ATCAGCAACTTCCGCTTCACGGAGGATCACGCTATCATGGGTTTGGCCCTCACCTGGGTG
ATGGCCTCTGCTTGTGCCGTACCCCCTCTCGTCGGCTGGTCTCGTTACATCCCCGAGGGC
ATGCAGTGCTCATGTGGAGTCGACTACTACACGCGTGCAGAGGGCTTCAACAATGAGTCC
TTTGTCATCTACATGTTCGTCTGCCACTTCGCCATTCCACTGATGGTCATTTTCTTCTGC

>HBW_309
CTCGAACACAAGAAGCTGCGGACCCCTCTAAACTACATCCTGCTGAATCTCGCGGTGGCT
AACCTCTTCATGGTGTTTGGAGGATTCACCACAACGATGTACACCTCTATGCATGGCTAC
TTCGTCCTAGGACGCCTCGGCTGCAACCTGGAAGGATTCTTTGCTACCCTCGGCGGTGAG
ATAGCCCTCTGGTCACTGGTCGTTCTGGCTATTGAAAGATGGATGGTCGTCTGCAAGCCC
ATCAGCAACTTCCGCTTCACGGAGGATCACGCTATCATGGGTTTGGCCCTCACCTGGGTG
ATGGCCTCTGCTTGTGCCGTACCCCCTCTCGTCGGCTGGTCTCGTTACATCCCCGAGGGC
ATGCAGTGCTCATGTGGAGTCGACTACTACACGCGTGCAGAGGGCTTCAACAATGAGTCC
TTTGTCATCTACATGTTCGTCTGCCACTTCGCCATTCCACTGATGGTCATTTTCTTCTGC

>HBW_319
CTCGAACACAAGAAGCTGCGGACCCCTCTAAACTACATCCTGCTGAATCTCGCGGTGGCT
AACCTCTTCATGGTGTTTGGAGGATTCACCACAACGATGTACACCTCTATGCATGGCTAC
TTCGTCCTAGGACGCCTCGGCTGCAACCTGGAAGGATTCTTTGCTACCCTCGGCGGTGAG
ATAGCCCTCTGGTCACTGGTCGTTCTGGCTATTGAAAGATGGATGGTCGTCTGCAAGCCC
ATCAGCAACTTCCGCTTCACGGAGGATCACGCTATCATGGGTTTGGCCCTCACCTGGGTG
ATGGCCTCTGCTTGTGCCGTACCCCCTCTCGTCGGCTGGTCTCGTTACATCCCCGAGGGC
ATGCAGTGCTCATGTGGAGTCGACTACTACACGCGTGCAGAGGGCTTCAACAATGAGTCC
TTTGTCATCTACATGTTCGTCTGCCACTTCGCCATTCCACTGATGGTCATTTTCTTCTGC

>HBW_330
CTCGAACACAAGAAGCTGCGGACCCCTCTAAACTACATCCTGCTGAATCTCGCGGTGGCT
AACCTCTTCATGGTGTTTGGAGGATTCACCACAACGATGTACACCTCTATGCATGGCTAC
TTCGTCCTAGGACGCCTCGGCTGCAACCTGGAAGGATTCTTTGCTACCCTCGGCGGTGAG
ATAGCCCTCTGGTCACTGGTCGTTCTGGCTATTGAAAGATGGATGGTCGTCTGCAAGCCC
ATCAGCAACTTCCGCTTCACGGAGGATCACGCTATCATGGGTTTGGCCCTCACCTGGGTG
ATGGCCTCTGCTTGTGCCGTACCCCCTCTCGTCGGCTGGTCTCGTTACATCCCCGAGGGC
ATGCAGTGCTCATGTGGAGTCGACTACTACACGCGTGCAGAGGGCTTCAACAATGAGTCC
TTTGTCATCTACATGTTCGTCTGCCACTTCGCCATTCCACTGATGGTCATTTTCTTCTGC

>HBW_356
CTCGAACACAAGAAGCTGCGGACCCCTCTAAACTACATCCTGCTGAATCTCGCGGTGGCT
AACCTCTTCATGGTGTTTGGAGGATTCACCACAACGATGTACACCTCTATGCATGGCTAC
TTCGTCCTAGGACGCCTCGGCTGCAACCTGGAAGGATTCTTTGCTACCCTCGGCGGTGAG
ATAGCCCTCTGGTCACTGGTCGTTCTGGCTATTGAAAGATGGATGGTCGTCTGCAAGCCC
ATCAGCAACTTCCGCTTCACGGAGGATCACGCTATCATGGGTTTGGCCCTCACCTGGGTG
ATGGCCTCTGCTTGTGCCGTACCCCCTCTCGTCGGCTGGTCTCGTTACATCCCCGAGGGC
ATGCAGTGCTCATGTGGAGTCGACTACTACACGCGTGCAGAGGGCTTCAACAATGAGTCC
TTTGTCATCTACATGTTCGTCTGCCACTTCGCCATTCCACTGATGGTCATTTTCTTCTGC

>HBW_387
CTCGAACACAAGAAGCTGCGGACCCCTCTAAACTACATCCTGCTGAATCTCGCGGTGGCT
AACCTCTTCATGGTGTTTGGAGGATTCACCACAACGATGTACACCTCTATGCATGGCTAC
TTCGTCCTAGGACGCCTCGGCTGCAACCTGGAAGGATTCTTTGCTACCCTCGGCGGTGAG
ATAGCCCTCTGGTCACTGGTCGTTCTGGCTATTGAAAGATGGATGGTCGTCTGCAAGCCC
ATCAGCAACTTCCGCTTCACGGAGGATCACGCTATCATGGGTTTGGCCCTCACCTGGGTG
ATGGCCTCTGCTTGTGCCGTACCCCCTCTCGTCGGCTGGTCTCGTTACATCCCCGAGGGC
ATGCAGTGCTCATGTGGAGTCGACTACTACACGCGTGCAGAGGGCTTCAACAATGAGTCC
TTTGTCATCTACATGTTCGTCTGCCACTTCGCCATTCCACTGATGGTCATTTTCTTCTGC

>HBW_397
CTCGAACACAAGAAGCTGCGGACCCCTCTAAACTACATCCTGCTGAATCTCGCGGTGGCT
AACCTCTTCATGGTGTTTGGAGGATTCACCACAACGATGTACACCTCTATGCATGGCTAC
TTCGTCCTAGGACGCCTCGGCTGCAACCTGGAAGGATTCTTTGCTACCCTCGGCGGTGAG
ATAGCCCTCTGGTCACTGGTCGTTCTGGCTATTGAAAGATGGATGGTCGTCTGCAAGCCC
ATCAGCAACTTCCGCTTCACGGAGGATCACGCTATCATGGGTTTGGCCCTCACCTGGGTG
ATGGCCGCTGCTTGTGCCGTACCCCCTCTCGTCGGCTGGTCTCGTTACATCCCCGAGGGC
ATGCAGTGCTCATGTGGAGTCGACTACTACACGCGTGCAGAGGGCTTCAACAATGAGTCC
TTTGTCATCTACATGTTCGTCTGCCACTTCGCCATTCCACTGATGGTCATTTTCTTCTGC

>HBW_406
CTCGAACACAAGAAGCTGCGGACCCCTCTAAACTACATCCTGCTGAATCTCGCGGTGGCT
AACCTCTTCATGGTGTTTGGAGGATTCACCACAACGATGTACACCTCTATGCATGGCTAC
TTCGTCCTAGGACGCCTCGGCTGCAACCTGGAAGGATTCTTTGCTACCCTCGGCGGTGAG
ATAGCCCTCTGGTCACTGGTCGTTCTGGCTATTGAAAGATGGATGGTCGTCTGCAAGCCC
ATCAGCAACTTCCGCTTCACGGAGGATCACGCTATCATGGGTTTGGCCCTCACCTGGGTG
ATGGCCTCTGCTTGTGCCGTACCCCCTCTCGTCGGCTGGTCTCGTTACATCCCCGAGGGC
ATGCAGTGCTCATGTGGAGTCGACTACTACACGCGTGCAGAGGGCTTCAACAATGAGTCC
TTTGTCATCTACATGTTCGTCTGCCACTTCGCCATTCCACTGATGGTCATTTTCTTCTGC

>HBW_434
CTCGAACACAAGAAGCTGCGGACCCCTCTAAACTACATCCTGCTGAATCTCGCGGTGGCT
AACCTCTTCATGGTGTTTGGAGGATTCACCACAACGATGTACACCTCTATGCATGGCTAC
TTCGTCCTAGGACGCCTCGGCTGCAACCTGGAAGGATTCTTTGCTACCCTCGGCGGTGAG
ATAGCCCTCTGGTCACTGGTCGTTCTGGCTATTGAAAGATGGATGGTCGTCTGCAAGCCC
ATCAGCAACTTCCGCTTCACGGAGGATCACGCTATCATGGGTTTGGCCCTCACCTGGGTG
ATGGCCTCTGCTTGTGCCGTACCCCCTCTCGTCGGCTGGTCTCGTTACATCCCCGAGGGC
ATGCAGTGCTCATGTGGAGTCGACTACTACACGCGTGCAGAGGGCTTCAACAATGAGTCC
TTTGTCATCTACATGTTCGTCTGCCACTTCGCCATTCCACTGATGGTCATTTTCTTCTGC

>HBW_435
CTCGAACACAAGAAGCTGCGGACCCCTCTAAACTACATCCTGCTGAATCTCGCGGTGGCT
AACCTCTTCATGGTGTTTGGAGGATTCACCACAACGATGTACACCTCTATGCATGGCTAC
TTCGTCCTAGGACGCCTCGGCTGCAACCTGGAAGGATTCTTTGCTACCCTCGGCGGTGAG
ATAGCCCTCTGGTCACTGGTCGTTCTGGCTATTGAAAGATGGATGGTCGTCTGCAAGCCC
ATCAGCAACTTCCGCTTCACGGAGGATCACGCTATCATGGGTTTGGCCCTCACCTGGGTG
ATGGCCTCTGCTTGTGCCGTACCCCCTCTCGTCGGCTGGTCTCGTTACATCCCCGAGGGC
ATGCAGTGCTCATGTGGAGTCGACTACTACACGCGTGCAGAGGGCTTCAACAATGAGTCC
TTTGTCATCTACATGTTCGTCTGCCACTTCGCCATTCCACTGATGGTCATTTTCTTCTGC

>HBW_449
CTCGAACACAAGAAGCTGCGGACCCCTCTAAACTACATCCTGCTGAATCTCGCGGTGGCT
AACCTCTTCATGGTGTTTGGAGGATTCACCACAACGATGTACACCTCTATGCATGGCTAC
TTCGTCCTAGGACGCCTCGGCTGCAACCTGGAAGGATTCTTTGCTACCCTCGGCGGTGAG
ATAGCCCTCTGGTCACTGGTCGTTCTGGCTATTGAAAGATGGATGGTCGTCTGCAAGCCC
ATCAGCAACTTCCGCTTCACGGAGGATCACGCTATCATGGGTTTGGCCCTCACCTGGGTG
ATGGCCTCTGCTTGTGCCGTACCCCCTCTCGTCGGCTGGTCTCGTTACATCCCCGAGGGC
ATGCAGTGCTCATGTGGAGTCGACTACTACACGCGTGCAGAGGGCTTCAACAATGAGTCC
TTTGTCATCTACATGTTCGTCTGCCACTTCGCCATTCCACTGATGGTCATTTTCTTCTGC

>HBW_593
CTCGAACACAAGAAGCTGCGGACCCCTCTAAACTACATCCTGCTGAATCTCGCGGTGGCT
AACCTCTTCATGGTGTTTGGAGGATTCACCACAACGATGTACACCTCTATGCATGGCTAC
TTCGTCCTAGGACGCCTCGGCTGCAACCTGGAAGGATTCTTTGCTACCCTCGGCGGTGAG
ATAGCCCTCTGGTCACTGGTCGTTCTGGCTATTGAAAGATGGATGGTCGTCTGCAAGCCC
ATCAGCAACTTCCGCTTCACGGAGGATCACGCTATCATGGGTTTGGCCCTCACCTGGGTG
ATGGCCTCTGCTTGTGCCGTACCCCCTCTCGTCGGCTGGTCTCGTTACATCCCCGAGGGC
ATGCAGTGCTCATGTGGAGTCGACTACTACACGCGTGCAGAGGGCTTCAACAATGAGTCC
TTTGTCATCTACATGTTCGTCTGCCACTTCGCCATTCCACTGATGGTCATTTTCTTCTGC

>HBW_601
CTCGAACACAAGAAGCTGCGGACCCCTCTAAACTACATCCTGCTGAATCTCGCGGTGGCT
AACCTCTTCATGGTGTTTGGAGGATTCACCACAACGATGTACACCTCTATGCATGGCTAC
TTCGTCCTAGGACGCCTCGGCTGCAACCTGGAAGGATTCTTTGCTACCCTCGGCGGTGAG
ATAGCCCTCTGGTCACTGGTCGTTCTGGCTATTGAAAGATGGATGGTCGTCTGCAAGCCC
ATCAGCAACTTCCGCTTCACGGAGGATCACGCTATCATGGGTTTGGCCCTCACCTGGGTG
ATGGCCTCTGCTTGTGCCGTACCCCCTCTCGTCGGCTGGTCTCGTTACATCCCCGAGGGC
ATGCAGTGCTCATGTGGAGTCGACTACTACACGCGTGCAGAGGGCTTCAACAATGAGTCC
TTTGTCATCTACATGTTCGTCTGCCACTTCGCCATTCCACTGATGGTCATTTTCTTCTGC

>HRW_182
CTCGAACACAAGAAGCTGCGGACCCCTCTAAACTACATCCTGCTGAATCTCGCGGTGGCT
AACCTCTTCATGGTGTTTGGAGGATTCACCACAACGATGTACACCTCTATGCATGGCTAC
TTCGTCCTAGGACGCCTCGGCTGCAACCTGGAAGGATTCTTTGCTACCCTCGGCGGTGAG
ATAGCCCTCTGGTCACTGGTCGTTCTGGCTATTGAAAGATGGATGGTCGTCTGCAAGCCC
ATCAGCAACTTCCGCTTCACGGAGGATCACGCTATCATGGGTTTGGCCCTCACCTGGGTG
ATGGCCTCTGCTTGTGCCGTACCCCCTCTCGTCGGCTGGTCTCGTTACATCCCCGAGGGC
ATGCAGTGCTCATGTGGAGTCGACTACTACACGCGTGCAGAGGGCTTCAACAATGAGTCC
TTTGTCATCTACATGTTCGTCTGCCACTTCGCCATTCCACTGATGGTCATTTTCTTCTGC

>HRW_183
CTCGAACACAAGAAGCTGCGGACCCCTCTAAACTACATCCTGCTGAATCTCGCGGTGGCT
AACCTCTTCATGGTGTTTGGAGGATTCACCACAACGATGTACACCTCTATGCATGGCTAC
TTCGTCCTAGGACGCCTCGGCTGCAACCTGGAAGGATTCTTTGCTACCCTCGGCGGTGAG
ATAGCCCTCTGGTCACTGGTCGTTCTGGCTATTGAAAGATGGATGGTCGTCTGCAAGCCC
ATCAGCAACTTCCGCTTCACGGAGGATCACGCTATCATGGGTTTGGCCCTCACCTGGGTG
ATGGCCTCTGCTTGTGCCGTACCCCCTCTCGTCGGCTGGTCTCGTTACATCCCCGAGGGC
ATGCAGTGCTCATGTGGAGTCGACTACTACACGCGTGCAGAGGGCTTCAACAATGAGTCC
TTTGTCATCTACATGTTCGTCTGCCACTTCGCCATTCCACTGATGGTCATTTTCTTCTGC

>HRW_186
CTCGAACACAAGAAGCTGCGGACCCCTCTAAACTACATCCTGCTGAATCTCGCGGTGGCT
AACCTCTTCATGGTGTTTGGAGGATTCACCACAACGATGTACACCTCTATGCATGGCTAC
TTCGTCCTAGGACGCCTCGGCTGCAACCTGGAAGGATTCTTTGCTACCCTCGGCGGTGAG
ATAGCCCTCTGGTCACTGGTCGTTCTGGCTATTGAAAGATGGATGGTCGTCTGCAAGCCC
ATCAGCAACTTCCGCTTCACGGAGGATCACGCTATCATGGGTTTGGCCCTCACCTGGGTG
ATGGCCTCTGCTTGTGCCGTACCCCCTCTCGTCGGCTGGTCTCGTTACATCCCCGAGGGC
ATGCAGTGCTCATGTGGAGTCGACTACTACACGCGTGCAGAGGGCTTCAACAATGAGTCC
TTTGTCATCTACATGTTCGTCTGCCACTTCGCCATTCCACTGATGGTCATTTTCTTCTGC

>HRW_187
CTCGAACACAAGAAGCTGCGGACCCCTCTAAACTACATCCTGCTGAATCTCGCGGTGGCT
AACCTCTTCATGGTGTTTGGAGGATTCACCACAACGATGTACACCTCTATGCATGGCTAC
TTCGTCCTAGGACGCCTCGGCTGCAACCTGGAAGGATTCTTTGCTACCCTCGGCGGTGAG
ATAGCCCTCTGGTCACTGGTCGTTCTGGCTATTGAAAGATGGATGGTCGTCTGCAAGCCC
ATCAGCAACTTCCGCTTCACGGAGGATCACGCTATCATGGGTTTGGCCCTCACCTGGGTG
ATGGCCTCTGCTTGTGCCGTACCCCCTCTCGTCGGCTGGTCTCGTTACATCCCCGAGGGC
ATGCAGTGCTCATGTGGAGTCGACTACTACACGCGTGCAGAGGGCTTCAACAATGAGTCC
TTTGTCATCTACATGTTCGTCTGCCACTTCGCCATTCCACTGATGGTCATTTTCTTCTGC

>HRW_188
CTCGAACACAAGAAGCTGCGGACCCCTCTAAACTACATCCTGCTGAATCTCGCGGTGGCT
AACCTCTTCATGGTGTTTGGAGGATTCACCACAACGATGTACACCTCTATGCATGGCTAC
TTCGTCCTAGGACGCCTCGGCTGCAACCTGGAAGGATTCTTTGCTACCCTCGGCGGTGAG
ATAGCCCTCTGGTCACTGGTCGTTCTGGCTATTGAAAGATGGATGGTCGTCTGCAAGCCC
ATCAGCAACTTCCGCTTCACGGAGGATCACGCTATCATGGGTTTGGCCCTCACCTGGGTG
ATGGCCTCTGCTTGTGCCGTACCCCCTCTCGTCGGCTGGTCTCGTTACATCCCCGAGGGC
ATGCAGTGCTCATGTGGAGTCGACTACTACACGCGTGCAGAGGGCTTCAACAATGAGTCC
TTTGTCATCTACATGTTCGTCTGCCACTTCGCCATTCCACTGATGGTCATTTTCTTCTGC

>HRW_189
CTCGAACACAAGAAGCTGCGGACCCCTCTAAACTACATCCTGCTGAATCTCGCGGTGGCT
AACCTCTTCATGGTGTTTGGAGGATTCACCACAACGATGTACACCTCTATGCATGGCTAC
TTCGTCCTAGGACGCCTCGGCTGCAACCTGGAAGGATTCTTTGCTACCCTCGGCGGTGAG
ATAGCCCTCTGGTCACTGGTCGTTCTGGCTATTGAAAGATGGATGGTCGTCTGCAAGCCC
ATCAGCAACTTCCGCTTCACGGAGGATCACGCTATCATGGGTTTGGCCCTCACCTGGGTG
ATGGCCTCTGCTTGTGCCGTACCCCCTCTCGTCGGCTGGTCTCGTTACATCCCCGAGGGC
ATGCAGTGCTCATGTGGAGTCGACTACTACACGCGTGCAGAGGGCTTCAACAATGAGTCC
TTTGTCATCTACATGTTCGTCTGCCACTTCGCCATTCCACTGATGGTCATTTTCTTCTGC

>HRW_190
CTCGAACACAAGAAGCTGCGGACCCCTCTAAACTACATCCTGCTGAATCTCGCGGTGGCT
AACCTCTTCATGGTGTTTGGAGGATTCACCACAACGATGTACACCTCTATGCATGGCTAC
TTCGTCCTAGGACGCCTCGGCTGCAACCTGGAAGGATTCTTTGCTACCCTCGGCGGTGAG
ATAGCCCTCTGGTCACTGGTCGTTCTGGCTATTGAAAGATGGATGGTCGTCTGCAAGCCC
ATCAGCAACTTCCGCTTCACGGAGGATCACGCTATCATGGGTTTGGCCCTCACCTGGGTG
ATGGCCTCTGCTTGTGCCGTACCCCCTCTCGTCGGCTGGTCTCGTTACATCCCCGAGGGC
ATGCAGTGCTCATGTGGAGTCGACTACTACACGCGTGCAGAGGGCTTCAACAATGAGTCC
TTTGTCATCTACATGTTCGTCTGCCACTTCGCCATTCCACTGATGGTCATTTTCTTCTGC

>HRW_398
CTCGAACACAAGAAGCTGCGGACCCCTCTAAACTACATCCTGCTGAATCTCGCGGTGGCT
AACCTCTTCATGGTGTTTGGAGGATTCACCACAACGATGTACACCTCTATGCATGGCTAC
TTCGTCCTAGGACGCCTCGGCTGCAACCTGGAAGGATTCTTTGCTACCCTCGGCGGTGAG
ATAGCCCTCTGGTCACTGGTCGTTCTGGCTATTGAAAGATGGATGGTCGTCTGCAAGCCC
ATCAGCAACTTCCGCTTCACGGAGGATCACGCTATCATGGGTTTGGCCCTCACCTGGGTG
ATGGCCTCTGCTTGTGCCGTACCCCCTCTCGTCGGCTGGTCTCGTTACATCCCCGAGGGC
ATGCAGTGCTCATGTGGAGTCGACTACTACACGCGTGCAGAGGGCTTCAACAATGAGTCC
TTTGTCATCTACATGTTCGTCTGCCACTTCGCCATTCCACTGATGGTCATTTTCTTCTGC

>HRW_399
CTCGAACACAAGAAGCTGCGGACCCCTCTAAACTACATCCTGCTGAATCTCGCGGTGGCT
AACCTCTTCATGGTGTTTGGAGGATTCACCACAACGATGTACACCTCTATGCATGGCTAC
TTCGTCCTAGGACGCCTCGGCTGCAACCTGGAAGGATTCTTTGCTACCCTCGGCGGTGAG
ATAGCCCTCTGGTCACTGGTCGTTCTGGCTATTGAAAGATGGATGGTCGTCTGCAAGCCC
ATCAGCAACTTCCGCTTCACGGAGGATCACGCTATCATGGGTTTGGCCCTCACCTGGGTG
ATGGCCTCTGCTTGTGCCGTACCCCCTCTCGTCGGCTGGTCTCGTTACATCCCCGAGGGC
ATGCAGTGCTCATGTGGAGTCGACTACTACACGCGTGCAGAGGGCTTCAACAATGAGTCC
TTTGTCATCTACATGTTCGTCTGCCACTTCGCCATTCCACTGATGGTCATTTTCTTCTGC

>HRW_400
CTCGAACACAAGAAGCTGCGGACCCCTCTAAACTACATCCTGCTGAATCTCGCGGTGGCT
AACCTCTTCATGGTGTTTGGAGGATTCACCACAACGATGTACACCTCTATGCATGGCTAC
TTCGTCCTAGGACGCCTCGGCTGCAACCTGGAAGGATTCTTTGCTACCCTCGGCGGTGAG
ATAGCCCTCTGGTCACTGGTCGTTCTGGCTATTGAAAGATGGATGGTCGTCTGCAAGCCC
ATCAGCAACTTCCGCTTCACGGAGGATCACGCTATCATGGGTTTGGCCCTCACCTGGGTG
ATGGCCTCTGCTTGTGCCGTACCCCCTCTCGTCGGCTGGTCTCGTTACATCCCCGAGGGC
ATGCAGTGCTCATGTGGAGTCGACTACTACACGCGTGCAGAGGGCTTCAACAATGAGTCC
TTTGTCATCTACATGTTCGTCTGCCACTTCGCCATTCCACTGATGGTCATTTTCTTCTGC

>HRW_401
CTCGAACACAAGAAGCTGCGGACCCCTCTAAACTACATCCTGCTGAATCTCGCGGTGGCT
AACCTCTTCATGGTGTTTGGAGGATTCACCACAACGATGTACACCTCTATGCATGGCTAC
TTCGTCCTAGGACGCCTCGGCTGCAACCTGGAAGGATTCTTTGCTACCCTCGGCGGTGAG
ATAGCCCTCTGGTCACTGGTCGTTCTGGCTATTGAAAGATGGATGGTCGTCTGCAAGCCC
ATCAGCAACTTCCGCTTCACGGAGGATCACGCTATCATGGGTTTGGCCCTCACCTGGGTG
ATGGCCTCTGCTTGTGCCGTACCCCCTCTCGTCGGCTGGTCTCGTTACATCCCCGAGGGC
ATGCAGTGCTCATGTGGAGTCGACTACTACACGCGTGCAGAGGGCTTCAACAATGAGTCC
TTTGTCATCTACATGTTCGTCTGCCACTTCGCCATTCCACTGATGGTCATTTTCTTCTGC

>HRW_402
CTCGAACACAAGAAGCTGCGGACCCCTCTAAACTACATCCTGCTGAATCTCGCGGTGGCT
AACCTCTTCATGGTGTTTGGAGGATTCACCACAACGATGTACACCTCTATGCATGGCTAC
TTCGTCCTAGGACGCCTCGGCTGCAACCTGGAAGGATTCTTTGCTACCCTCGGCGGTGAG
ATAGCCCTCTGGTCACTGGTCGTTCTGGCTATTGAAAGATGGATGGTCGTCTGCAAGCCC
ATCAGCAACTTCCGCTTCACGGAGGATCACGCTATCATGGGTTTGGCCCTCACCTGGGTG
ATGGCCTCTGCTTGTGCCGTACCCCCTCTCGTCGGCTGGTCTCGTTACATCCCCGAGGGC
ATGCAGTGCTCATGTGGAGTCGACTACTACACGCGTGCAGAGGGCTTCAACAATGAGTCC
TTTGTCATCTACATGTTCGTCTGCCACTTCGCCATTCCACTGATGGTCATTTTCTTCTGC

>HRW_403
CTCGAACACAAGAAGCTGCGGACCCCTCTAAACTACATCCTGCTGAATCTCGCGGTGGCT
AACCTCTTCATGGTGTTTGGAGGATTCACCACAACGATGTACACCTCTATGCATGGCTAC
TTCGTCCTAGGACGCCTCGGCTGCAACCTGGAAGGATTCTTTGCTACCCTCGGCGGTGAG
ATAGCCCTCTGGTCACTGGTCGTTCTGGCTATTGAAAGATGGATGGTCGTCTGCAAGCCC
ATCAGCAACTTCCGCTTCACGGAGGATCACGCTATCATGGGTTTGGCCCTCACCTGGGTG
ATGGCCTCTGCTTGTGCCGTACCCCCTCTCGTCGGCTGGTCTCGTTACATCCCCGAGGGC
ATGCAGTGCTCATGTGGAGTCGACTACTACACGCGTGCAGAGGGCTTCAACAATGAGTCC
TTTGTCATCTACATGTTCGTCTGCCACTTCGCCATTCCACTGATGGTCATTTTCTTCTGC

>HRW_404
CTCGAACACAAGAAGCTGCGGACCCCTCTAAACTACATCCTGCTGAATCTCGCGGTGGCT
AACCTCTTCATGGTGTTTGGAGGATTCACCACAACGATGTACACCTCTATGCATGGCTAC
TTCGTCCTAGGACGCCTCGGCTGCAACCTGGAAGGATTCTTTGCTACCCTCGGCGGTGAG
ATAGCCCTCTGGTCACTGGTCGTTCTGGCTATTGAAAGATGGATGGTCGTCTGCAAGCCC
ATCAGCAACTTCCGCTTCACGGAGGATCACGCTATCATGGGTTTGGCCCTCACCTGGGTG
ATGGCCTCTGCTTGTGCCGTACCCCCTCTCGTCGGCTGGTCTCGTTACATCCCCGAGGGC
ATGCAGTGCTCATGTGGAGTCGACTACTACACGCGTGCAGAGGGCTTCAACAATGAGTCC
TTTGTCATCTACATGTTCGTCTGCCACTTCGCCATTCCACTGATGGTCATTTTCTTCTGC

>HRW_405
CTCGAACACAAGAAGCTGCGGACCCCTCTAAACTACATCCTGCTGAATCTCGCGGTGGCT
AACCTCTTCATGGTGTTTGGAGGATTCACCACAACGATGTACACCTCTATGCATGGCTAC
TTCGTCCTAGGACGCCTCGGCTGCAACCTGGAAGGATTCTTTGCTACCCTCGGCGGTGAG
ATAGCCCTCTGGTCACTGGTCGTTCTGGCTATTGAAAGATGGATGGTCGTCTGCAAGCCC
ATCAGCAACTTCCGCTTCACGGAGGATCACGCTATCATGGGTTTGGCCCTCACCTGGGTG
ATGGCCTCTGCTTGTGCCGTACCCCCTCTCGTCGGCTGGTCTCGTTACATCCCCGAGGGC
ATGCAGTGCTCATGTGGAGTCGACTACTACACGCGTGCAGAGGGCTTCAACAATGAGTCC
TTTGTCATCTACATGTTCGTCTGCCACTTCGCCATTCCACTGATGGTCATTTTCTTCTGC

>HRW_410
CTCGAACACAAGAAGCTGCGGACCCCTCTAAACTACATCCTGCTGAATCTCGCGGTGGCT
AACCTCTTCATGGTGTTTGGAGGATTCACCACAACGATGTACACCTCTATGCATGGCTAC
TTCGTCCTAGGACGCCTCGGCTGCAACCTGGAAGGATTCTTTGCTACCCTCGGCGGTGAG
ATAGCCCTCTGGTCACTGGTCGTTCTGGCTATTGAAAGATGGATGGTCGTCTGCAAGCCC
ATCAGCAACTTCCGCTTCACGGAGGATCACGCTATCATGGGTTTGGCCCTCACCTGGGTG
ATGGCCTCTGCTTGTGCCGTACCCCCTCTCGTCGGCTGGTCTCGTTACATCCCCGAGGGC
ATGCAGTGCTCATGTGGAGTCGACTACTACACGCGTGCAGAGGGCTTCAACAATGAGTCC
TTTGTCATCTACATGTTCGTCTGCCACTTCGCCATTCCACTGATGGTCATTTTCTTCTGC

>HRW_417
CTCGAACACAAGAAGCTGCGGACCCCTCTAAACTACATCCTGCTGAATCTCGCGGTGGCT
AACCTCTTCATGGTGTTTGGAGGATTCACCACAACGATGTACACCTCTATGCATGGCTAC
TTCGTCCTAGGACGCCTCGGCTGCAACCTGGAAGGATTCTTTGCTACCCTCGGCGGTGAG
ATAGCCCTCTGGTCACTGGTCGTTCTGGCTATTGAAAGATGGATGGTCGTCTGCAAGCCC
ATCAGCAACTTCCGCTTCACGGAGGATCACGCTATCATGGGTTTGGCCCTCACCTGGGTG
ATGGCCTCTGCTTGTGCCGTACCCCCTCTCGTCGGCTGGTCTCGTTACATCCCCGAGGGC
ATGCAGTGCTCATGTGGAGTCGACTACTACACGCGTGCAGAGGGCTTCAACAATGAGTCC
TTTGTCATCTACATGTTCGTCTGCCACTTCGCCATTCCACTGATGGTCATTTTCTTCTGC

>HRW_418
CTCGAACACAAGAAGCTGCGGACCCCTCTAAACTACATCCTGCTGAATCTCGCGGTGGCT
AACCTCTTCATGGTGTTTGGAGGATTCACCACAACGATGTACACCTCTATGCATGGCTAC
TTCGTCCTAGGACGCCTCGGCTGCAACCTGGAAGGATTCTTTGCTACCCTCGGCGGTGAG
ATAGCCCTCTGGTCACTGGTCGTTCTGGCTATTGAAAGATGGATGGTCGTCTGCAAGCCC
ATCAGCAACTTCCGCTTCACGGAGGATCACGCTATCATGGGTTTGGCCCTCACCTGGGTG
ATGGCCTCTGCTTGTGCCGTACCCCCTCTCGTCGGCTGGTCTCGTTACATCCCCGAGGGC
ATGCAGTGCTCATGTGGAGTCGACTACTACACGCGTGCAGAGGGCTTCAACAATGAGTCC
TTTGTCATCTACATGTTCGTCTGCCACTTCGCCATTCCACTGATGGTCATTTTCTTCTGC

>HRW_591
CTCGAACACAAGAAGCTGCGGACCCCTCTAAACTACATCCTGCTGAATCTCGCGGTGGCT
AACCTCTTCATGGTGTTTGGAGGATTCACCACAACGATGTACACCTCTATGCATGGCTAC
TTCGTCCTAGGACGCCTCGGCTGCAACCTGGAAGGATTCTTTGCTACCCTCGGCGGTGAG
ATAGCCCTCTGGTCACTGGTCGTTCTGGCTATTGAAAGATGGATGGTCGTCTGCAAGCCC
ATCAGCAACTTCCGCTTCACGGAGGATCACGCTATCATGGGTTTGGCCCTCACCTGGGTG
ATGGCCTCTGCTTGTGCCGTACCCCCTCTCGTCGGCTGGTCTCGTTACATCCCCGAGGGC
ATGCAGTGCTCATGTGGAGTCGACTACTACACGCGTGCAGAGGGCTTCAACAATGAGTCC
TTTGTCATCTACATGTTCGTCTGCCACTTCGCCATTCCACTGATGGTCATTTTCTTCTGC

>WK_470
CTCGAACACAAGAAGCTGCGGACCCCTCTAAACTACATCCTGCTGAATCTCGCGGTGGCT
AACCTCTTCATGGTGTTTGGAGGATTCACCACAACGATGTACACCTCTATGCATGGCTAC
TTCGTCCTAGGACGCCTCGGCTGCAACCTGGAAGGATTCTTTGCTACCCTCGGCGGTGAG
ATAGCCCTCTGGTCACTGGTCGTTCTGGCTATTGAAAGGTGGATGGTCGTCTGCAAGCCC
ATCAGCAACTTCCGCTTCACGGAGGATCACGCTATCATGGGTTTGGCCCTCACCTGGGTG
ATGGCCTCTGCTTGTGCCGTACCCCCTCTCGTCGGCTGGTCTCGTTACATCCCCGAGGGC
ATGCAGTGCTCATGTGGAGTCGACTACTACACGCGTGCAGAGGGCTTCAACAATGAGTCC
TTTGTCATCTACATGTTCGTCTGCCACTTCGCCATTCCACTGACGGTCATTTTCTTCTGC

>WK_681
CTCGAACACAAGAAGCTGCGGACCCCTCTAAACTACATCCTGCTGAATCTCGCGGTGGCT
AACCTCTTCATGGTGTTTGGAGGATTCACCACAACGATGTACACCTCTATGCATGGCTAC
TTCGTCCTAGGACGCCTCGGCTGCAACCTGGAAGGATTCTTTGCTACCCTCGGCGGTGAG
ATAGCCCTCTGGTCACTGGTCGTTCTGGCTATTGAAAGATGGATGGTCGTCTGCAAGCCC
ATCAGCAACTTCCGCTTCACGGAGGATCACGCTATCATGGGTTTGGCCCTCACCTGGGTG
ATGGCCTCTGCTTGTGCCGTACCCCCTCTCGTCGGCTGGTCTCGTTACATCCCCGAGGGC
ATGCAGTGCTCATGTGGAGTCGACTACTACACGCGTGCAGAGGGCTTCAACAATGAGTCC
TTTGTCATCTACATGTTCGTCTGCCACTTCGCCATTCCACTGATGGTCATTTTCTTCTGC

>WK_682
CTCGAACACAAGAAGCTGCGGACCCCTCTAAACTACATCCTGCTGAATCTCGCGGTGGCT
AACCTCTTCATGGTGTTTGGAGGATTCACCACAACGATGTACACCTCTATGCATGGCTAC
TTCGTCCTAGGACGCCTCGGCTGCAACCTGGAAGGATTCTTTGCTACCCTCGGCGGTGAG
ATAGCCCTCTGGTCACTGGTCGTTCTGGCTATTGAAAGRTGGATGGTCGTCTGCAAGCCC
ATCAGCAACTTCCGCTTCACGGAGGATCACGCTATCATGGGTTTGGCCCTCACCTGGGTG
ATGGCCTCTGCTTGTGCCGTACCCCCTCTCGTCGGCTGGTCTCGTTACATCCCCGAGGGC
ATGCAGTGCTCATGTGGAGTCGACTACTACACGCGTGCAGAGGGCTTCAACAATGAGTCC
TTTGTCATCTACATGTTCGTCTGCCACTTCGCCATTCCACTGATGGTCATTTTCTTCTGC

>WK_683
CTCGAACACAAGAAGCTGCGGACCCCTCTAAACTACATCCTGCTGAATCTCGCGGTGGCT
AACCTCTTCATGGTGTTTGGAGGATTCACCACAACGATGTACACCTCTATGCATGGCTAC
TTCGTCCTAGGACGCCTCGGCTGCAACCTGGAAGGATTCTTTGCTACCCTCGGCGGTGAG
ATAGCCCTCTGGTCACTGGTCGTTCTGGCTATTGAAAGGTGGATGGTCGTCTGCAAGCCC
ATCAGCAACTTCCGCTTCACGGAGGATCACGCTATCATGGGTTTGGCCCTCACCTGGGTG
ATGGCCTCTGCTTGTGCCGTACCCCCTCTCGTCGGCTGGTCTCGTTACATCCCCGAGGGC
ATGCAGTGCTCATGTGGAGTCGACTACTACACGCGTGCAGAGGGCTTCAACAATGAGTCC
TTTGTCATCTACATGTTCGTCTGCCACTTCGCCATTCCACTGACGGTCATTTTCTTCTGC

>WK_684
CTCGAACACAAGAAGCTGCGGACCCCTCTAAACTACATCCTGCTGAATCTCGCGGTGGCT
AACCTCTTCATGGTGTTTGGAGGATTCACCACAACGATGTACACCTCTATGCATGGCTAC
TTCGTCCTAGGACGCCTCGGCTGCAACCTGGAAGGATTCTTTGCTACCCTCGGCGGTGAG
ATAGCCCTCTGGTCACTGGTCGTTCTGGCTATTGAAAGRTGGATGGTCGTCTGCAAGCCC
ATCAGCAACTTCCGCTTCACGGAGGATCACGCTATCATGGGTTTGGCCCTCACCTGGGTG
ATGGCCTCTGCTTGTGCCGTACCCCCTCTCGTCGGCTGGTCTCGTTACATCCCCGAGGGC
ATGCAGTGCTCATGTGGAGTCGACTACTACACGCGTGCAGAGGGCTTCAACAATGAGTCC
TTTGTCATCTACATGTTCGTCTGCCACTTCGCCATTCCACTGAYGGTCATTTTCTTCTGC

>WK_685
CTCGAACACAAGAAGCTGCGGACCCCTCTAAACTACATCCTGCTGAATCTCGCGGTGGCT
AACCTCTTCATGGTGTTTGGAGGATTCACCACAACGATGTACACCTCTATGCATGGCTAC
TTCGTCCTAGGACGCCTCGGCTGCAACCTGGAAGGATTCTTTGCTACCCTCGGCGGTGAG
ATAGCCCTCTGGTCACTGGTCGTTCTGGCTATTGAAAGATGGATGGTCGTCTGCAAGCCC
ATCAGCAACTTCCGCTTCACGGAGGATCACGCTATCATGGGTTTGGCCCTCACCTGGGTG
ATGGCCTCTGCTTGTGCCGTACCCCCTCTCGTCGGCTGGTCTCGTTACATCCCCGAGGGC
ATGCAGTGCTCATGTGGAGTCGACTACTACACGCGTGCAGAGGGCTTCAACAATGAGTCC
TTTGTCATCTACATGTTCGTCTGCCACTTCGCCATTCCACTGATGGTCATTTTCTTCTGC
