# Supplementary material for: Genetic divergences and hybridization within the Sebastes inermis complex
Source: PeerJ. 2023 Nov 15;11:e16391. doi: 10.7717/peerj.16391 (PMC10656903; doi:10.7717/peerj.16391)
Supplement: Supplemental Information 13 [file peerj-11-16391-s013.fas]

>NM_001014890 Bovine RH1
MNGTEGPNFYVPFSNKTGVVRSPFEAPQYYLAEPWQFSMLAAYMFLLIMLGFPINFLTLY
VTVQHKKLRTPLNYILLNLAVADLFMVFGGFTTTLYTSLHGYFVFGPTGCNLEGFFATLG
GEIALWSLVVLAIERYVVVCKPMSNFRFGENHAIMGVAFTWVMALACAAPPLVGWSRYIP
EGMQCSCGIDYYTPHEETNNESFVIYMFVVHFIIPLIVIFFCYGQLVFTVKEAAAQQQES
ATTQKAEKEVTRMVIIMVIAFLICWLPYAGVAFYIFTHQGSDFGPIFMTIPAFFAKTSAV
YNPVIYIMMNKQFRNCMVTTLCCGKNPLGDDEASTTVSKTETSQVAPAAPPGTPWPAAGV
PQPPPHPSLSSSIRSRACRNQLSQAPVTQRPTNQMQKNQREKQEAPHVAGAARSGVLISR
GPAVDPLPPAHLSATQELLLWKSVPAGVSSTRGMPVLINKCVEERRNEWRDERVGRAASS
YNMLAAAAAARPWLMTLSSCFVLGPHFLPPYNGNSKSLLTRAAGKIKDCVCVRACVLACV
SSLIVRSWTDCSHYEYQVIVIHLLSSPLDSDHFETGQGSKHPASSGLTLDRWQGQTSAGW
WATGKDGQGNAECRHQAEENKNQKNNIRGPESGASAEPPRGPLPPSATPRETGLALGIKT
TSSPAQHPGCSISGPVWSFKLCLPAHIRRAGSPTSPLSQKELKKQKRGKSGWTHLPPGKF
TDHRFLPCWASLQRLQSILHSGESLLLRGWLGLDIRIEPPHNCPSSTTPKREALPLPSSA
WRRRQIGVLKA
>KM013899.1 Sebastes mentella haplotype sp8 rhodopsin gene, partial cds
--------------------------------------------FLLILLGFPINFLTLY
VTLEHKKLRTPLNYILLNLAVANLFMVFGGFTTTMYTSMHGYFVLGRLGCNLEGFFATVG
GEIALWSLVVLAVERWMVVCKPISGFRFTEDHAIMGLGLTWLMACACAVPPLVGWSRYIP
EGMQCSCGVDYYTRAEGFNNESFVIYMFVCHFSIPLTIIFFCYGRLLCAVKEAAAAQQES
ETTQRAEREVTRMVVIMVIAFLVCWCPYASVAWFIFLNQGSEFGPVFMTIPA--------
------------------------------------------------------------
------------------------------------------------------------
------------------------------------------------------------
------------------------------------------------------------
------------------------------------------------------------
------------------------------------------------------------
------------------------------------------------------------
------------------------------------------------------------
-----------
>KM013904.1 Sebastes mentella haplotype dp29 rhodopsin gene, partial cds
--------------------------------------------FLLILLGFPINFLTLY
VTLEHKKLRTPLNYILLNLAVANLFMVFGGFTTTMYTSMHGYFVLGRLGCNLEGFFATVG
GEIALWSLVVLAVERWMVVCKPISGFRFTEDHAIMGLGLTWLMACACAVPPLVGWSRYIP
EGMQCSCGVDYYTRAEGFNNESFVIYMFVCHFSIPLTIIFFCYGRLLCAVKEAAAAQQES
ETTQRAEREVTRMVVIMVIAFLVCWCPYASVAWFIFLNQGSEFGPVFMTIPA--------
------------------------------------------------------------
------------------------------------------------------------
------------------------------------------------------------
------------------------------------------------------------
------------------------------------------------------------
------------------------------------------------------------
------------------------------------------------------------
------------------------------------------------------------
-----------
>KM013910.1 Sebastes mentella haplotype dp2 rhodopsin gene, partial cds
--------------------------------------------FLLILLGFPINFLTLY
VTLEHKKLRTPLNYILLNLAVANLFMVFGGFTTTMYTSMHGYFVLGRLGCNLEGFFATIG
GEIALWSLVVLAVERWMVVCKPISGFRFTEDHAIMGLGLTWLMACACAVPPLVGWSRYIP
EGMQCSCGVDYYTRAEGFNNESFVIYMFVCHFSIPLTIIFFCYGRLLCAVKEAAAAQQES
ETTQRAEREVTRMVVIMVIAFLVCWCPYASVAWFIFLNQGSEFGPVFMTIPA--------
------------------------------------------------------------
------------------------------------------------------------
------------------------------------------------------------
------------------------------------------------------------
------------------------------------------------------------
------------------------------------------------------------
------------------------------------------------------------
------------------------------------------------------------
-----------
>KM013924.1 Sebastes marinus isolate 1 rhodopsin gene, partial cds
--------------------------------------------FLLILLGFPINFLTLY
VTLEHKKLRTPLNYILLNLAVANLFMVFGGFTTTMYTSMHGYFVLGRLGCNLEGFFATIG
GEIALWSLVVLAVERWMVVCKPISGFRFTEDHAIMGLGLTWLMACACAVPPLVGWSRYIP
EGMQCSCGVDYYTRAEGFNNESFVIYMFVCHFSIPLTIIFFCYGRLLCAVKEAAAAQQES
ETTQRAEREVTRMVVIMVIAFLVCWCPYASVAWFIFLNQGSEFGPVFMTIPA--------
------------------------------------------------------------
------------------------------------------------------------
------------------------------------------------------------
------------------------------------------------------------
------------------------------------------------------------
------------------------------------------------------------
------------------------------------------------------------
------------------------------------------------------------
-----------
>KM013927.1 Sebastes viviparus isolate 2 rhodopsin gene, partial cds
--------------------------------------------FLLILLGFPINFLTLY
VTLEHKKLRTPLNYILLNLAVANLFMVFGGFTTTMYTSMHGYFVLGRLGCNLEGFFATIG
GEIALWSLVVLAVERWMVVCKPISGFRFTEDHAIMGLGLTWLMACACAVPPLVGWSRYIP
EGMQCSCGVDYYTRAEGFNNESFVIYMFVCHFSIPLTIIFFCYGRLLCAVKEAAAAQQES
ETTQRAEREVTRMVVIMVIAFLVCWCPYASVAWFIFLNQGSEFGPVFMTIPA--------
------------------------------------------------------------
------------------------------------------------------------
------------------------------------------------------------
------------------------------------------------------------
------------------------------------------------------------
------------------------------------------------------------
------------------------------------------------------------
------------------------------------------------------------
-----------
>EF212407.1 Sebastes alutus rhodopsin (RH1) gene, partial cds
------------------------------------------------------------
--LEHKKLRTPLNYILLNLAVANLFMVFGGFTTTMYTSMHGYFVLGRLGCNLEGFFATLG
GEIALWSLVVLAVERWMVVCKPISNFRFTEDHAIMGLGLTWVMACACAVPPLVGWSRYIP
EGMQCSCGVDYYTRAEGFNNESFVIYMFVCHFSIPLTVIFFCYGRLLCAVKEAAAAQQES
ETTQRAEREVTRMVIIMVIAFLVCWCPYASVAWFIFLNQGSEFGPVFMTIPAFFAKSSAI
YN----------------------------------------------------------
------------------------------------------------------------
------------------------------------------------------------
------------------------------------------------------------
------------------------------------------------------------
------------------------------------------------------------
------------------------------------------------------------
------------------------------------------------------------
-----------
>EF212408.1 Sebastes auriculatus rhodopsin (RH1) gene, partial cds
------------------------------------------------------------
--LEHKKLRTPLNYILLNLAVANLFMVFGGFTTTMYTSMHGYFVLGRLGCNLEGFFATLG
GEIALWSLVVLAVERWMVVCKPISNFRFTEDHAIMGLALTWVMASACAVPPLVGWSRYIP
EGMQCSCGVDYYTRAEGFNNESFVIYMFVCHFAIPLMVIFFCYGRLLCAVKEAAAAQQES
ETTQRAEREVTRMVVIMVIAFLVCWCPYAGVAWYIFSNQGSEFGPVFMTIPAFFAKSSSI
YN----------------------------------------------------------
------------------------------------------------------------
------------------------------------------------------------
------------------------------------------------------------
------------------------------------------------------------
------------------------------------------------------------
------------------------------------------------------------
------------------------------------------------------------
-----------
>EF212409.1 Sebastes aurora rhodopsin (RH1) gene, partial cds
------------------------------------------------------------
--LEHKKLRTPLNYILLNLAVANLFMVFGGFTTTMYTSMHGYFVLGRLGCNLEGFFATIG
GEIALWSLVVLAVERWMVVCKPISNFRFTEDHAIMGLGLTWVMACACAVPPLVGWSRYIP
EGMQCSCGVDYYTRAEGFNNESFVVYMFVCHFSIPLTIIFFCYGRLLCAVKEAAAAQQES
ETTQRAEREVTRMVVIMVIAFLVCWCPYAGVAWYIFSNQGSEFGPVFMTIPAFFAKSSAI
YN----------------------------------------------------------
------------------------------------------------------------
------------------------------------------------------------
------------------------------------------------------------
------------------------------------------------------------
------------------------------------------------------------
------------------------------------------------------------
------------------------------------------------------------
-----------
>EF212410.1 Sebastes brevispinis rhodopsin (RH1) gene, partial cds
------------------------------------------------------------
--LEHKKLRTPLNYILLNLAVANLFMVFGGFTTTMYTSMHGYFVLGRLGCNLEGFFATLG
GEIALWSLVVLAVERWMVVCKPISNFRFTEDHAIMGLGLTWVMACACAVPPLVGWSRYIP
EGMQCSCGVDYYTRAEGFNNESFVVYMFVCHFSIPLTVIFFCYGRLLCAVKEAAAAQQES
ETTQRAEREVTRMVVIMVIAFLVCWCPYAGVAWYIFSNQGSEFGPVFMTIPAFFAKSSAI
YN----------------------------------------------------------
------------------------------------------------------------
------------------------------------------------------------
------------------------------------------------------------
------------------------------------------------------------
------------------------------------------------------------
------------------------------------------------------------
------------------------------------------------------------
-----------
>EF212411.1 Sebastes carnatus rhodopsin (RH1) gene, partial cds
------------------------------------------------------------
--LEHKKLRTPLNYILLNLAVANLFMVFGGFTTTMYTSMHGYFVLGRLGCNLEGFFATLG
GEIALWSLVVLAVERWMVVCKPISNFRFTEDHAIMGLALTWVMASACAVPPLVGWSRYIP
EGMQCSCGVDYYTRAEGFNNESFVIYMFVCHFAIPLMVIFFCYGRLLCAVKEAAAAQQES
ETTQRAEREVTRMVVIMVIAFLVCWCPYAGVAWYIFSNQGSEFGPVFMTIPAFFAKSSSI
YN----------------------------------------------------------
------------------------------------------------------------
------------------------------------------------------------
------------------------------------------------------------
------------------------------------------------------------
------------------------------------------------------------
------------------------------------------------------------
------------------------------------------------------------
-----------
>EF212412.1 Sebastes caurinus rhodopsin (RH1) gene, partial cds
------------------------------------------------------------
--LEHKKLRTPLNYILLNLAVANLFMVFGGFTTTMYTSMHGYFVLGRLGCNLEGFFATLG
GEIALWSLVVLAVERWMVVCKPISNFRFTEDHAIMGLALTWVMASACAVPPLVGWSRYIP
EGMQCSCGVDYYTRAEGFNNESFVIYMFVCHFAIPLMVIFFCYGRLLCAVKEAAAAQQES
ETTQRAEREVTRMVVIMVIAFLVCWCPYAGVAWYIFSNQGSEFGPVFMTIPAFFAKSSSI
YN----------------------------------------------------------
------------------------------------------------------------
------------------------------------------------------------
------------------------------------------------------------
------------------------------------------------------------
------------------------------------------------------------
------------------------------------------------------------
------------------------------------------------------------
-----------
>EF212413.1 Sebastes chlorostictus rhodopsin (RH1) gene, partial cds
------------------------------------------------------------
--LEHKKLRTPLNYILLNLAVANLFMVFGGFTTTMYTSMHGYFVLGRLGCNLEGFFATIG
GEIALWSLVVLAVERWMVVCKPISNFRFTEDHAIMGLGLTWVMACACAVPPLVGWSRYIP
EGMQCSCGVDYYTRAEGFNNESFVVYMFVCHFSIPLTVIFFCYGRLLCAVKEAAAAQQES
ETTQRAEREVTRMVVIMVIAFLVCWCPYAGVAWYIFCNQGSEFGPVFMTIPAFFAKSSAI
YN----------------------------------------------------------
------------------------------------------------------------
------------------------------------------------------------
------------------------------------------------------------
------------------------------------------------------------
------------------------------------------------------------
------------------------------------------------------------
------------------------------------------------------------
-----------
>EF212414.1 Sebastes chrysomelas rhodopsin (RH1) gene, partial cds
------------------------------------------------------------
--LEHKKLRTPLNYILLNLAVANLFMVFGGFTTTMYTSMHGYFVLGRLGCNLEGFFATLG
GEIALWSLVVLAVERWMVVCKPISNFRFTEDHAIMGLALTWVMASACAVPPLVGWSRYIP
EGMQCSCGVDYYTRAEGFNNESFVIYMFVCHFAIPLMVIFFCYGRLLCAVKEAAAAQQES
ETTQRAEREVTRMVVIMVIAFLVCWCPYAGVAWYIFSNQGSEFGPVFMTIPAFFAKSSSI
YN----------------------------------------------------------
------------------------------------------------------------
------------------------------------------------------------
------------------------------------------------------------
------------------------------------------------------------
------------------------------------------------------------
------------------------------------------------------------
------------------------------------------------------------
-----------
>EF212415.1 Sebastes ciliatus rhodopsin (RH1) gene, partial cds
------------------------------------------------------------
--LEHKKLRTPLNYILLNLAVANLFMVFGGFTTTMYTSMHGYFVLGRLGCNLEGFFATLG
GEIALWSLVVLAVERWMVVCKPISNFRFTEDHAIMGLGLTWVMACACAVPPLVGWSRYIP
EGMQCSCGVDYYTRAEGFNNESFVIYMFVCHFSIPLTVIFFCYGRLLCAVKEAAAAQQES
ETTQRAEREVTRMVVIMVIAFLVCWCPYAGVAWFIFLNQGSEFGPVFMTIPAFFAKSSSI
YN----------------------------------------------------------
------------------------------------------------------------
------------------------------------------------------------
------------------------------------------------------------
------------------------------------------------------------
------------------------------------------------------------
------------------------------------------------------------
------------------------------------------------------------
-----------
>EF212416.1 Sebastes constellatus rhodopsin (RH1) gene, partial cds
------------------------------------------------------------
--LEHKKLRTPLNYILLNLAVANLFMVFGGFTTTMYTSMHGYFVLGRLGCNLEGFFATLG
GEIALWSLVVLAVERWMVVCKPISNFRFTEDHAIMGLGLTWVMACACAVPPLVGWSRYIP
EGMQCSCGVDYYTRAEGFNNESFVVYMFVCHFSIPLTVIFFCYGRLLCAVKEAAAAQQES
ETTQRAEREVTRMVVIMVIAFLVCWCPYAGVAWYIFSNQGSEFGPVFMTIPAFFAKSSAI
YN----------------------------------------------------------
------------------------------------------------------------
------------------------------------------------------------
------------------------------------------------------------
------------------------------------------------------------
------------------------------------------------------------
------------------------------------------------------------
------------------------------------------------------------
-----------
>EF212417.1 Sebastes diploproa rhodopsin (RH1) gene, partial cds
------------------------------------------------------------
--LEHKKLRTPLNYILLNLAVANLFMVFGGFTTTMYTSMHGYFVLGRLGCNLEGFFATVG
GEIALWSLVVLAVERWMVVCKPISNFRFTEDHAIMGLGLTWVMACACAVPPLVGWSRYIP
EGMQCSCGVDYYTRAEGFNNESFVVYMFVCHFSIPLTIIFFCYGRLLCAVKEAAAAQQES
ETTQRAEREVTRMVVIMVIAFLVCWCPYAGVAWYIFSNQGSEFGPVFMTIPAFFAKSSAI
YN----------------------------------------------------------
------------------------------------------------------------
------------------------------------------------------------
------------------------------------------------------------
------------------------------------------------------------
------------------------------------------------------------
------------------------------------------------------------
------------------------------------------------------------
-----------
>EF212418.1 Sebastes elongatus rhodopsin (RH1) gene, partial cds
------------------------------------------------------------
--LEHKKLRTPLNYILLNLAVANLFMVFGGFTTTMYTSMHGYFVLGRLGCNLEGFFATIG
GEIALWSLVVLAVERWMVVCKPISNFRFTEDHAIMGLGLTWVMACACAVPPLVGWSRYIP
EGMQCSCGVDYYTRAEGFNNESFVVYMFVCHFSIPLTVIFFCYGRLLCAVKEAAAAQQES
ETTQRAEREVTRMVVIMVIAFLVCWCPYAGVAWYIFSNQGSEFGPVFMTIPAFFAKSSAI
YN----------------------------------------------------------
------------------------------------------------------------
------------------------------------------------------------
------------------------------------------------------------
------------------------------------------------------------
------------------------------------------------------------
------------------------------------------------------------
------------------------------------------------------------
-----------
>EF212419.1 Sebastes entomelas rhodopsin (RH1) gene, partial cds
------------------------------------------------------------
--LEHKKLRTPLNYILLNLAVANLFMVFGGFTTTMYTSMHGYFVLGRLGCNLEGFFATLG
GEIALWSLVVLAVERWMVVCKPISNFRFTEDHAIMGLGLTWVMACACAVPPLVGWSRYIP
EGMQCSCGVDYYTRAEGFNNESFVVYMFVCHFSIPLTVIFFCYGRLLCAVKEAAAAQQES
ETTQRAEREVTRMVVIMVIAFLVCWCPYAGVAWYIFSNQGSEFGPVFMTIPAFFAKSSSI
YN----------------------------------------------------------
------------------------------------------------------------
------------------------------------------------------------
------------------------------------------------------------
------------------------------------------------------------
------------------------------------------------------------
------------------------------------------------------------
------------------------------------------------------------
-----------
>EF212420.1 Sebastes flavidus rhodopsin (RH1) gene, partial cds
------------------------------------------------------------
--LEHKKLRTPLNYILLNLAVANLFMVFGGFTTTMYTSMHGYFVLGRLGCNLEGFFATLG
GEIALWSLVVLAVERWMVVCKPISNFRFTEDHAIMGLGLTWVMACACAVPPLVGWSRYIP
EGMQCSCGVDYYTRAEGFNNESFVXYMFVCHFSIPLMVIFFCYGRLLCAVKEAAAAQQES
ETTQRAEREVTRMVVIMVIAFLVCWCPYAGVAWFIFSNQGSEFGPVFMTIPAFFAKSSSI
YN----------------------------------------------------------
------------------------------------------------------------
------------------------------------------------------------
------------------------------------------------------------
------------------------------------------------------------
------------------------------------------------------------
------------------------------------------------------------
------------------------------------------------------------
-----------
>EF212421.1 Sebastes hopkinsi rhodopsin (RH1) gene, partial cds
------------------------------------------------------------
--LEHKKLRTPLNYILLNLAVANLFMVFGGFTTTMYTSMHGYFVLGRLGCNLEGFFATLG
GEIALWSLVVLAVERWMVVCKPISNFRFTEDHAIMGLGLTWVMACACAVPPLVGWSRYIP
EGMQCSCGVDYYTRAEGFNNESFVVYMFVCHFSIPLTVIFFCYGRLLCAVKEAAAAQQES
ETTQRAEREVTRMVVIMVIAFLVCWCPYAGVAWYIFSNQGSEFGPVFMTIPAFFAKSSAI
YN----------------------------------------------------------
------------------------------------------------------------
------------------------------------------------------------
------------------------------------------------------------
------------------------------------------------------------
------------------------------------------------------------
------------------------------------------------------------
------------------------------------------------------------
-----------
>EF212422.1 Sebastes maliger rhodopsin (RH1) gene, partial cds
------------------------------------------------------------
--LEHKKLRTPLNYILLNLAVANLFMVFGGFTTTMYTSMHGYFVLGRLGCNLEGFFATLG
GEIALWSLVVLAVERWMVVCKPISNFRFTEDHAIMGLGLTWVMACACAVPPLVGWSRYIP
EGMQCSCGVDYYTRAEGFNNESFVIYMFVCHFSIPLMVIFFCYGRLLCAVKEAAAAQQES
ETTQRAEREVTRMVVIMVIAFLVCWCPYAGVAWYIFSNQGSEFGPVFMTIPAFFAKSSSI
YN----------------------------------------------------------
------------------------------------------------------------
------------------------------------------------------------
------------------------------------------------------------
------------------------------------------------------------
------------------------------------------------------------
------------------------------------------------------------
------------------------------------------------------------
-----------
>EF212423.1 Sebastes melanops rhodopsin (RH1) gene, partial cds
------------------------------------------------------------
--LEHKKLRTPLNYILLNLAVANLFMVFGGFTTTMYTSMHGYFVLGRLGCNLEGFSATLG
GEIALWSLVVLAVERWMVVCKPISNFRFTEDHAIMGLGLTWVMACACAVPPLVGWSRYIP
EGMQCSCGVDYYTRAEGFNNESFVVYMFVCHFFIPLVVIFFCYGRLLCAVKEAAAAQQES
ETTQRAEREVTRMVVIMVIAFLVCWCPYAGVAWFIFSNQGSEFGPVFMTIPAFFAKSSSI
YN----------------------------------------------------------
------------------------------------------------------------
------------------------------------------------------------
------------------------------------------------------------
------------------------------------------------------------
------------------------------------------------------------
------------------------------------------------------------
------------------------------------------------------------
-----------
>EF212424.1 Sebastes melanostomus rhodopsin (RH1) gene, partial cds
------------------------------------------------------------
--LEHKKLRTPLNYILLNLAVANLFMVFGGFTTTMYTSMHGYFVLGRLGCNLEGFFATIG
GEIALWSLVVLAVERWMVVCKPISNFRFTEDHAIMGLGLTWLMACACAVPPLVGWSRYIP
EGMQCSCGVDYYTRAEGFNNESFVVYMFVCHFSIPLTIIFFCYGRLLCAVKEAAAAQQES
ETTQRAEREVTRMVVIMVIAFLVCWCPYAGVAWYIFSNQGSEFGPVFMTIPAFFAKSSAI
YN----------------------------------------------------------
------------------------------------------------------------
------------------------------------------------------------
------------------------------------------------------------
------------------------------------------------------------
------------------------------------------------------------
------------------------------------------------------------
------------------------------------------------------------
-----------
>EF212425.1 Sebastes miniatus rhodopsin (RH1) gene, partial cds
------------------------------------------------------------
--LEHKKLRTPLNYILLNLAVANLFMVFGGFTTTMYTSMHGYFVLGRLGCNLEGFFATLG
GEIALWSLVVLAVERWMVVCKPISNFRFTEDHAIMGLALTWVMACACAVPPLVGWSRYIP
EGMQCSCGVDYYTRAEGFNNESFVIYMFVCHFSIPLMVIFFCYGRLLCAVKEAAAAQQES
ETTQRAEREVTRMVVIMVIAFLVCWCPYAGVAWYIFSNQGSEFGPVFMTIPAFFAKSSSI
YN----------------------------------------------------------
------------------------------------------------------------
------------------------------------------------------------
------------------------------------------------------------
------------------------------------------------------------
------------------------------------------------------------
------------------------------------------------------------
------------------------------------------------------------
-----------
>EF212426.1 Sebastes mystinus rhodopsin (RH1) gene, partial cds
------------------------------------------------------------
--LEHKKLRTPLNYILLNLAVANLFMVFGGFTTTMYTSMHGYFVLGRLGCNLEGFFATLG
GEIALWSLVVLAVERWMVVCKPISNFRFTEDHAIMGLGLTWVMACACAVPPLVGWSRYIP
EGMQCSCGVDYYTRAEGFNNESFVVYMFVCHFSIPLMVIFFCYGRLLCAVKEAAAAQQES
ETTQRAEREVTRMVVIMVIAFLVCWCPYAGVAWYIFSNQGSEFGPVFMTIPAFFAKSSSI
YN----------------------------------------------------------
------------------------------------------------------------
------------------------------------------------------------
------------------------------------------------------------
------------------------------------------------------------
------------------------------------------------------------
------------------------------------------------------------
------------------------------------------------------------
-----------
>EF212427.1 Sebastes nebulosus rhodopsin (RH1) gene, partial cds
------------------------------------------------------------
--LEHKKLRTPLNYILLNLAVANLFMVFGGFTTTMYTSMHGYFVLGRLGCNLEGFFATLG
GEIALWSLVVLAVERWMVVCKPISNFRFTEDHAIMGLALTWVMASACAVPPLVGWSRYIP
EGMQCSCGVDYYTRAEGFNNESFVIYMFVCHFTIPLMVIFFCYGRLLCAVKEAAAAQQES
ETTQRAEREVTRMVVIMVIAFLVCWCPYAGVAWYIFSNQGSEFGPVFMTIPAFFAKSSSI
YN----------------------------------------------------------
------------------------------------------------------------
------------------------------------------------------------
------------------------------------------------------------
------------------------------------------------------------
------------------------------------------------------------
------------------------------------------------------------
------------------------------------------------------------
-----------
>EF212428.1 Sebastes nigrocinctus rhodopsin (RH1) gene, partial cds
------------------------------------------------------------
--LEHKKLRTPLNYILLNLAVANLFMVFGGFTTTMYTSMHGYFVLGRLGCNLEGFFATLG
GEIALWSLVVLAVERWMVVCKPISNFRFTEDHAIMGLGLTWVMACACAVPPLVGWSRYIP
EGMQCSCGVDYYTRAEGFNNESFVVYMFVCHFSIPLTVIFFCYGRLLCAVKEAAAAQQES
ETTQRAEREVTRMVVIMVIAFLVCWCPYAGVAWYIFSNQGSEFGPVFMTIPAFFAKSSAI
YN----------------------------------------------------------
------------------------------------------------------------
------------------------------------------------------------
------------------------------------------------------------
------------------------------------------------------------
------------------------------------------------------------
------------------------------------------------------------
------------------------------------------------------------
-----------
>EF212429.1 Sebastes ovalis rhodopsin (RH1) gene, partial cds
------------------------------------------------------------
--LEHKKLRTPLNYILLNLAVANLFMVFGGFTTTMYTSMHGYFVLGRLGCNLEGFFATLG
GEIALWSLVVLAVERWMVVCKPISNFRFTEDHAIMGLGLTWVMACACAVPPLVGWSRYIP
EGMQCSCGVDYYTRAEGFNNESFVVYMFVCHFSIPLTVIFFCYGRLLCAVKEAAAAQQES
ETTQRAEREVTRMVVIMVIAFLVCWCPYAGVAWYIFSNQGSEFGPVFMTIPAFFAKSSAI
YN----------------------------------------------------------
------------------------------------------------------------
------------------------------------------------------------
------------------------------------------------------------
------------------------------------------------------------
------------------------------------------------------------
------------------------------------------------------------
------------------------------------------------------------
-----------
>EF212430.1 Sebastes paucispinis rhodopsin (RH1) gene, partial cds
------------------------------------------------------------
--LEHKKLRTPLNYILLNLAVANLFMVFGGFTTTMYTSMHGYFVLGRLGCNLEGFFATLG
GEIALWSLVVLAVERWMVVCKPISNFRFTEDHAIMGLGLTWVMACACAVPPLVGWSRYIP
EGMQCSCGVDYYTRAEGFNNESFVVYMFVCHFFIPLMVIFFCYGRLLCAVKEAAAAQQES
ETTQRAEREVTRMVVIMVIAFLVCWCPYAGVAWYIFSNQGSEFGPVFMTIPAFFAKSSSI
YN----------------------------------------------------------
------------------------------------------------------------
------------------------------------------------------------
------------------------------------------------------------
------------------------------------------------------------
------------------------------------------------------------
------------------------------------------------------------
------------------------------------------------------------
-----------
>EF212431.1 Sebastes pinniger rhodopsin (RH1) gene, partial cds
------------------------------------------------------------
--LEHKKLRTPLNYILLNLAVANLFMVFGGFTTTMYTSMHGYFVLGRLGCNLEGFFATLG
GEIALWSLVVLAVERWMVVCKPISNFRFTEDHAIMGLGLTWVMACACAVPPLVGWSRYIP
EGMQCSCGVDYYTRAEGFNNESFVIYMFVCHFSIPLMVIFFCYGRLLCAVKEAAAAQQES
ETTQRAEREVTRMVVIMVIAFLVCWCPYAGVAWYIFSNQGSEFGPVFMTIPAFFAKSS--
------------------------------------------------------------
------------------------------------------------------------
------------------------------------------------------------
------------------------------------------------------------
------------------------------------------------------------
------------------------------------------------------------
------------------------------------------------------------
------------------------------------------------------------
-----------
>EF212432.1 Sebastes proriger rhodopsin (RH1) gene, partial cds
------------------------------------------------------------
--LEHKKLRTPLNYILLNLAVANLFMVFGGFTTTMYTSMHGYFVLGRLGCNLEGFFATLG
GEIALWSLVVLAVERWMVVCKPISNFRFTEDHAIMGLGLTWVMACACAVPPLVGWSRYIP
EGMQCSCGVDYYTRAEGFNNESFVVYMFVCHFSIPLTVIFFCYGRLLCAVKEAAAAQQES
ETTQRAEREVTRMVVIMVIAFLVCWCPYAGVAWYIFSNQGSEFGPVFMTIPAFFAKSSAI
YN----------------------------------------------------------
------------------------------------------------------------
------------------------------------------------------------
------------------------------------------------------------
------------------------------------------------------------
------------------------------------------------------------
------------------------------------------------------------
------------------------------------------------------------
-----------
>EF212433.1 Sebastes rosaceus rhodopsin (RH1) gene, partial cds
------------------------------------------------------------
--LEHKKLRTPLNYILLNLAVANLFMVFGGFTTTMYTSMHGYFVLGRLGCNLEGFFATLG
GEIALWSLVVLAVERWMVVCKPISNFRFTEDHAIMGLGLTWVMACACAVPPLVGWSRYIP
EGMQCSCGVDYYTRAEGFNNESFVVYMFVCHFSIPLTVIFFCYGRLLCAVKEAAAAQQES
ETTQRAEREVTRMVVIMVIAFLVCWCPYAGVAWYIFSNQGSEFGPVFMTIPAFFAKSSAI
YN----------------------------------------------------------
------------------------------------------------------------
------------------------------------------------------------
------------------------------------------------------------
------------------------------------------------------------
------------------------------------------------------------
------------------------------------------------------------
------------------------------------------------------------
-----------
>EF212434.1 Sebastes ruberrimus rhodopsin (RH1) gene, partial cds
------------------------------------------------------------
--LEHKKLRTPLNYILLNLAVANLFMVFGGFTTTMYTSMHGYFVLGRLGCNLEGFFATLG
GEIALWSLVVLAVERWMVVCKPISNFRFTEDHAIMGLGLTWVMACACAVPPLVGWSRYIP
EGMQCSCGVDYYTRAEGFNNESFVIYMFVCHFSIPLMVIFFCYGRLLCAVKEAAAAQQES
ETTQRAEREVTRMVVIMVIAFLVCWCPYAGVAWYIFSNQGSEFGPVFMTIPAFFAKSSSI
YN----------------------------------------------------------
------------------------------------------------------------
------------------------------------------------------------
------------------------------------------------------------
------------------------------------------------------------
------------------------------------------------------------
------------------------------------------------------------
------------------------------------------------------------
-----------
>EF212435.1 Sebastes rubrivinctus rhodopsin (RH1) gene, partial cds
------------------------------------------------------------
--LEHKKLRTPLNYILLNLAVANLFMVFGGFTTTMYTSMHGYFVLGRLGCNLEGFFATLG
GEIALWSLVVLAVERWMVVCKPISNFRFTEDHAIMGLGLTWVMACACAVPPLVGWSRYIP
EGMQCSCGVDYYTRAEGFNNESFVVYMFVCHFSIPLTVIFFCYGRLLCAVKEAAAAQQES
ETTQRAEREVTRMVVIMVIAFLVCWCPYAGVAWYIFSNQGSEFGPVFMTIPAFFAKSSAI
YN----------------------------------------------------------
------------------------------------------------------------
------------------------------------------------------------
------------------------------------------------------------
------------------------------------------------------------
------------------------------------------------------------
------------------------------------------------------------
------------------------------------------------------------
-----------
>EF212436.1 Sebastes semicinctus rhodopsin (RH1) gene, partial cds
------------------------------------------------------------
--LEHKKLRTPLNYILLNLAVANLFMVFGGFTTTMYTSMHGYFVLGRLGCNLEGFFATLG
GEIALWSLVVLAVERWMVVCKPISNFRFTEDHAIMGLGLTWVMACACAVPPLVGWSRYIP
EGMQCSCGVDYYTRAEGFNNESFVVYMFVCHFSIPLTVIFFCYGRLLCAVKEAAAAQQES
ETTQRAEREVTRMVVIMVIAFLVCWCPYAGVAWYIFSNQGSEFGPVFMTIPAFFAKSSAI
YN----------------------------------------------------------
------------------------------------------------------------
------------------------------------------------------------
------------------------------------------------------------
------------------------------------------------------------
------------------------------------------------------------
------------------------------------------------------------
------------------------------------------------------------
-----------
>EF212437.1 Sebastes serranoides rhodopsin (RH1) gene, partial cds
------------------------------------------------------------
--LEHKKLRTPLNYILLNLAVANLFMVFGGFTTTMYTSMHGYFVLGRLGCNLEGFSATLG
GEIALWSLVVLAVERWMVVCKPISNFRFTEDHAIMGLGLTWVMACACAVPPLVGWSRYIP
EGMQCSCGVDYYTRAEGFNNESFVVYMFVCHFFIPLVVIFFCYGRLLCAVKEAAAAQQES
ETTQRAEREVTRMVVIMVIAFLVCWCPYAGVAWFIFSNQGSEFGPVFMTIPAFFAKSSSI
YN----------------------------------------------------------
------------------------------------------------------------
------------------------------------------------------------
------------------------------------------------------------
------------------------------------------------------------
------------------------------------------------------------
------------------------------------------------------------
------------------------------------------------------------
-----------
>EF212438.1 Sebastes umbrosus rhodopsin (RH1) gene, partial cds
------------------------------------------------------------
--LEHKKLRTPLNYILLNLAVANLFMVFGGFTTTMYTSMHGYFVLGRLGCNLEGFFATLG
GEIALWSLVVLAVERWMVVCKPISNFRFTEDHAIMGLGLTWVMACACAVPPLVGWSRYIP
EGMQCSCGVDYYTRAEGFNNESFVVYMFVCHFSIPLTVIFFCYGRLLCAVKEAAAAQQES
ETTQRAEREVTRMVVIMVIAFLVCWCPYAGVAWYIFSNQGSEFGPVFMTIPAFFAKSSAI
YN----------------------------------------------------------
------------------------------------------------------------
------------------------------------------------------------
------------------------------------------------------------
------------------------------------------------------------
------------------------------------------------------------
------------------------------------------------------------
------------------------------------------------------------
-----------
>HRR_163_Sebastes inermis
--------------------------------------ALGAYMFLLILLGFPINFLTLY
VTLEHKKLRTPLNYILLNLAVANLFMVFGGFTTTMYTSMHGYFVLGRLGCNLEGFFATLG
GEIALWSLVVLAIERWMVVCKPISNFRFTEDHAIMGLALTWVMASACAVPPLVGWSRYIP
EGMQCSCGVDYYTRAEGFNNESFVIYMFVCHFAIPLMVIFFCYGRLLCAVKEAAAAQQES
ETTQRAEREVTRMVVIMVIAFLVCWCPYAGVAWFIFLNQGSEFGPIFM------------
------------------------------------------------------------
------------------------------------------------------------
------------------------------------------------------------
------------------------------------------------------------
------------------------------------------------------------
------------------------------------------------------------
------------------------------------------------------------
------------------------------------------------------------
-----------
>HWW_129_Sebastes cheni
--------------------------------------ALGAYMFLLILLGFPINFLTLY
VTLEHKKLRTPLNYILLNLAVANLFMVFGGFTTTMYTSMHGYFVLGRLGCNLEGFFATLG
GEIALWSLVVLAIERWMVVCKPISNFRFTEDHAIMGLALTWVMAAACAVPPLVGWSRYIP
EGMQCSCGVDYYTRAEGFNNESFVIYMFVCHFAIPLMVIFFCYGRLLCAVKEAAAAQQES
ETTQRAEREVTRMVVIMVIAFLVCWCPYAGVAWFIFLNQGSEFGPIFMTI----------
------------------------------------------------------------
------------------------------------------------------------
------------------------------------------------------------
------------------------------------------------------------
------------------------------------------------------------
------------------------------------------------------------
------------------------------------------------------------
------------------------------------------------------------
-----------
>HBB_224_Sebastes ventricosus
--------------------------------------ALGAYMFLLILLGFPINFLTLY
VTLEHKKLRTPLNYILLNLAVANLFMVFGGFTTTMYTSMHGYFVLGRLGCNLEGFFATLG
GEIALWSLVVLAIERWMVVCKPISNFRFTEDHAIMGLALTWVMASACAVPPLVGWSRYIP
EGMQCSCGVDYYTRAEGFNNESFVIYMFVCHFAIPLMVIFFCYGRLLCAVKEAAAAQQES
ETTQRAEREVTRMVVIMVIAFLVCWCPYAGVAWFIFLNQGSEFGPIF-------------
------------------------------------------------------------
------------------------------------------------------------
------------------------------------------------------------
------------------------------------------------------------
------------------------------------------------------------
------------------------------------------------------------
------------------------------------------------------------
------------------------------------------------------------
-----------
>WK_681
--------------------------------------ALGAYMFLLILLGFPINFLTLY
VTLEHKKLRTPLNYILLNLAVANLFMVFGGFTTTMYTSMHGYFVLGRLGCNLEGFFATLG
GEIALWSLVVLAIERWMVVCKPISNFRFTEDHAIMGLALTWVMASACAVPPLVGWSRYIP
EGMQCSCGVDYYTRAEGFNNESFVIYMFVCHFAIPLMVIFFCYGRLLCAVKEAAAAQQES
ETTQRAEREVTRMVVIMVIAFLVCWCPYAGVAWFIFLNQGSEFGPIFMTIPAF-------
------------------------------------------------------------
------------------------------------------------------------
------------------------------------------------------------
------------------------------------------------------------
------------------------------------------------------------
------------------------------------------------------------
------------------------------------------------------------
------------------------------------------------------------
-----------
>WK_683
--------------------------------------ALGAYMFLLILLGFPINFLTLY
VTLEHKKLRTPLNYILLNLAVANLFMVFGGFTTTMYTSMHGYFVLGRLGCNLEGFFATLG
GEIALWSLVVLAIERWMVVCKPISNFRFTEDHAIMGLALTWVMASACAVPPLVGWSRYIP
EGMQCSCGVDYYTRAEGFNNESFVIYMFVCHFAIPLTVIFFCYGRLLCAVKEAAAAQQES
ETTQRAEREVTRMVVIMVIAFLVCWCPYAGVAWFIFLNQGSEFGPIFMT-----------
------------------------------------------------------------
------------------------------------------------------------
------------------------------------------------------------
------------------------------------------------------------
------------------------------------------------------------
------------------------------------------------------------
------------------------------------------------------------
------------------------------------------------------------
-----------
