# Supplementary material for: Genetic divergences and hybridization within the Sebastes inermis complex
Source: PeerJ. 2023 Nov 15;11:e16391. doi: 10.7717/peerj.16391 (PMC10656903; doi:10.7717/peerj.16391)
Supplement: Supplemental Information 14 [file peerj-11-16391-s014.txt]

Sequence_ID	Individual	Note	Organism	Dloop_Accession	RH1_Accession	Location	SSRs_assignment
HBB_120	120	Black rockfish	Sebastes ventricosus	OR209356	OR209492	Hiroshima	Black
HBB_130	130	Black rockfish	Sebastes ventricosus	OR209357	OR209493	Hiroshima	Black
HBB_137	137	Black rockfish	Sebastes ventricosus	OR209358	OR209494	Hiroshima	Black
HBB_146	146	Black rockfish	Sebastes ventricosus	OR209359	OR209495	Hiroshima	Black
HBB_154	154	Black rockfish	Sebastes ventricosus	OR209360	OR209496	Hiroshima	Black
HBB_210	210	Black rockfish	Sebastes ventricosus	OR209361	OR209497	Hiroshima	Black
HBB_212	212	Black rockfish	Sebastes ventricosus	OR209362	OR209498	Hiroshima	Black
HBB_223	223	Black rockfish	Sebastes ventricosus	OR209363	OR209499	Hiroshima	Black
HBB_224	224	Black rockfish	Sebastes ventricosus	OR209364	OR209500	Hiroshima	Black
HBH_303	303	Black rockfish	Sebastes ventricosus	OR209365	OR209501	Hiroshima	Hybrid
HBH_318	318	Black rockfish	Sebastes ventricosus	OR209366	OR209502	Hiroshima	Hybrid
HBB_320	320	Black rockfish	Sebastes ventricosus	OR209367	OR209503	Hiroshima	Black
HBB_327	327	Black rockfish	Sebastes ventricosus	OR209368	OR209504	Hiroshima	Black
HBB_329	329	Black rockfish	Sebastes ventricosus	OR209369	OR209505	Hiroshima	Black
HBB_331	331	Black rockfish	Sebastes ventricosus	OR209370	OR209506	Hiroshima	Black
HBB_332	332	Black rockfish	Sebastes ventricosus	OR209371	OR209507	Hiroshima	Black
HBB_350	350	Black rockfish	Sebastes ventricosus	OR209372	OR209508	Hiroshima	Black
HBB_352	352	Black rockfish	Sebastes ventricosus	OR209373	OR209509	Hiroshima	Black
HBB_361	361	Black rockfish	Sebastes ventricosus	OR209374	OR209510	Hiroshima	Black
HBH_377	377	Black rockfish	Sebastes ventricosus	OR209375	OR209511	Hiroshima	Hybrid
HBB_378	378	Black rockfish	Sebastes ventricosus	OR209376	OR209512	Hiroshima	Black
HBB_380	380	Black rockfish	Sebastes ventricosus	OR209377	OR209513	Hiroshima	Black
HBB_383	383	Black rockfish	Sebastes ventricosus	OR209378	OR209514	Hiroshima	Black
HBB_407	407	Black rockfish	Sebastes ventricosus	OR209379	OR209515	Hiroshima	Black
HBB_415	415	Black rockfish	Sebastes ventricosus	OR209380	OR209516	Hiroshima	Black
HBB_436	436	Black rockfish	Sebastes ventricosus	OR209381	OR209517	Hiroshima	Black
HBB_467	467	Black rockfish	Sebastes ventricosus	OR209382	OR209518	Hiroshima	Black
HBB_596	596	Black rockfish	Sebastes ventricosus	OR209383	OR209519	Hiroshima	Black
HRR_159	159	Red rockfish	Sebastes inermis	OR209384	OR209520	Hiroshima	Red
HRR_160	160	Red rockfish	Sebastes inermis	OR209385	OR209521	Hiroshima	Red
HRR_161	161	Red rockfish	Sebastes inermis	OR209386	OR209522	Hiroshima	Red
HRR_163	163	Red rockfish	Sebastes inermis	OR209387	OR209523	Hiroshima	Red
HRR_165	165	Red rockfish	Sebastes inermis	OR209388	OR209524	Hiroshima	Red
HRR_166	166	Red rockfish	Sebastes inermis	OR209389	OR209525	Hiroshima	Red
HRR_168	168	Red rockfish	Sebastes inermis	OR209390	OR209526	Hiroshima	Red
HRR_171	171	Red rockfish	Sebastes inermis	OR209391	OR209527	Hiroshima	Red
HRR_177	177	Red rockfish	Sebastes inermis	OR209392	OR209528	Hiroshima	Red
HRR_178	178	Red rockfish	Sebastes inermis	OR209393	OR209529	Hiroshima	Red
HRR_315	315	Red rockfish	Sebastes inermis	OR209394	OR209530	Hiroshima	Red
HRR_316	316	Red rockfish	Sebastes inermis	OR209395	OR209531	Hiroshima	Red
HRR_343	343	Red rockfish	Sebastes inermis	OR209396	OR209532	Hiroshima	Red
HRR_347	347	Red rockfish	Sebastes inermis	OR209397	OR209533	Hiroshima	Red
HRR_393	393	Red rockfish	Sebastes inermis	OR209398	OR209534	Hiroshima	Red
HRH_394	394	Red rockfish	Sebastes inermis	OR209399	OR209535	Hiroshima	Hybrid
HRR_409	409	Red rockfish	Sebastes inermis	OR209400	OR209536	Hiroshima	Red
HRR_411	411	Red rockfish	Sebastes inermis	OR209401	OR209537	Hiroshima	Red
HRR_412	412	Red rockfish	Sebastes inermis	OR209402	OR209538	Hiroshima	Red
HRR_413	413	Red rockfish	Sebastes inermis	OR209403	OR209539	Hiroshima	Red
HRR_416	416	Red rockfish	Sebastes inermis	OR209404	OR209540	Hiroshima	Red
HRH_419	419	Red rockfish	Sebastes inermis	OR209405	OR209541	Hiroshima	Hybrid
HRR_420	420	Red rockfish	Sebastes inermis	OR209406	OR209542	Hiroshima	Red
HRR_421	421	Red rockfish	Sebastes inermis	OR209407	OR209543	Hiroshima	Red
HRR_422	422	Red rockfish	Sebastes inermis	OR209408	OR209544	Hiroshima	Red
HRR_423	423	Red rockfish	Sebastes inermis	OR209409	OR209545	Hiroshima	Red
HRR_424	424	Red rockfish	Sebastes inermis	OR209410	OR209546	Hiroshima	Red
HWW_119	119	White rockfish	Sebastes cheni	OR209411	OR209547	Hiroshima	White
HWW_125	125	White rockfish	Sebastes cheni	OR209412	OR209548	Hiroshima	White
HWW_127	127	White rockfish	Sebastes cheni	OR209413	OR209549	Hiroshima	White
HWW_129	129	White rockfish	Sebastes cheni	OR209414	OR209550	Hiroshima	White
HWW_139	139	White rockfish	Sebastes cheni	OR209415	OR209551	Hiroshima	White
HWW_225	225	White rockfish	Sebastes cheni	OR209416	OR209552	Hiroshima	White
HWW_414	414	White rockfish	Sebastes cheni	OR209417	OR209553	Hiroshima	White
HWW_431	431	White rockfish	Sebastes cheni	OR209418	OR209554	Hiroshima	White
HWW_432	432	White rockfish	Sebastes cheni	OR209419	OR209555	Hiroshima	White
HWW_438	438	White rockfish	Sebastes cheni	OR209420	OR209556	Hiroshima	White
HWW_445	445	White rockfish	Sebastes cheni	OR209421	OR209557	Hiroshima	White
HWH_450	450	White rockfish	Sebastes cheni	OR209422	OR209558	Hiroshima	Hybrid
HWH_451	451	White rockfish	Sebastes cheni	OR209423	OR209559	Hiroshima	Hybrid
HWH_452	452	White rockfish	Sebastes cheni	OR209424	OR209560	Hiroshima	Hybrid
HWW_453	453	White rockfish	Sebastes cheni	OR209425	OR209561	Hiroshima	White
HWW_454	454	White rockfish	Sebastes cheni	OR209426	OR209562	Hiroshima	White
HWW_455	455	White rockfish	Sebastes cheni	OR209427	OR209563	Hiroshima	White
HWW_456	456	White rockfish	Sebastes cheni	OR209428	OR209564	Hiroshima	White
HWW_461	461	White rockfish	Sebastes cheni	OR209429	OR209565	Hiroshima	White
HWW_462	462	White rockfish	Sebastes cheni	OR209430	OR209566	Hiroshima	White
HWW_463	463	White rockfish	Sebastes cheni	OR209431	OR209567	Hiroshima	White
HWW_464	464	White rockfish	Sebastes cheni	OR209432	OR209568	Hiroshima	White
HWW_465	465	White rockfish	Sebastes cheni	OR209433	OR209569	Hiroshima	White
HWW_468	468	White rockfish	Sebastes cheni	OR209434	OR209570	Hiroshima	White
HWW_469	469	White rockfish	Sebastes cheni	OR209435	OR209571	Hiroshima	White
HWW_592	592	White rockfish	Sebastes cheni	OR209436	OR209572	Hiroshima	White
HWW_594	594	White rockfish	Sebastes cheni	OR209437	OR209573	Hiroshima	White
HWW_595	595	White rockfish	Sebastes cheni	OR209438	OR209574	Hiroshima	White
HBW_100	100	Black-white morphotype	Sebastes inermis	OR209439	OR209575	Hiroshima	Black
HBW_101	101	Black-white morphotype	Sebastes inermis	OR209440	OR209576	Hiroshima	Black
HBW_138	138	Black-white morphotype	Sebastes inermis	OR209441	OR209577	Hiroshima	Black
HBW_196	196	Black-white morphotype	Sebastes inermis	OR209442	OR209578	Hiroshima	Black
HBW_197	197	Black-white morphotype	Sebastes inermis	OR209443	OR209579	Hiroshima	Hybrid
HBW_199	199	Black-white morphotype	Sebastes inermis	OR209444	OR209580	Hiroshima	Black
HBW_206	206	Black-white morphotype	Sebastes inermis	OR209445	OR209581	Hiroshima	Black
HBW_220	220	Black-white morphotype	Sebastes inermis	OR209446	OR209582	Hiroshima	Black
HBW_221	221	Black-white morphotype	Sebastes inermis	OR209447	OR209583	Hiroshima	Black
HBW_222	222	Black-white morphotype	Sebastes inermis	OR209448	OR209584	Hiroshima	Black
HBW_309	309	Black-white morphotype	Sebastes inermis	OR209449	OR209585	Hiroshima	Black
HBW_319	319	Black-white morphotype	Sebastes inermis	OR209450	OR209586	Hiroshima	Hybrid
HBW_330	330	Black-white morphotype	Sebastes inermis	OR209451	OR209587	Hiroshima	Black
HBW_356	356	Black-white morphotype	Sebastes inermis	OR209452	OR209588	Hiroshima	Black
HBW_387	387	Black-white morphotype	Sebastes inermis	OR209453	OR209589	Hiroshima	Black
HBW_397	397	Black-white morphotype	Sebastes inermis	OR209454	OR209590	Hiroshima	White
HBW_406	406	Black-white morphotype	Sebastes inermis	OR209455	OR209591	Hiroshima	Black
HBW_434	434	Black-white morphotype	Sebastes inermis	OR209456	OR209592	Hiroshima	Black
HBW_435	435	Black-white morphotype	Sebastes inermis	OR209457	OR209593	Hiroshima	Black
HBW_449	449	Black-white morphotype	Sebastes inermis	OR209458	OR209594	Hiroshima	Black
HBW_593	593	Black-white morphotype	Sebastes inermis	OR209459	OR209595	Hiroshima	White
HBW_601	601	Black-white morphotype	Sebastes inermis	OR209460	OR209596	Hiroshima	White
HRW_182	182	Red-white morphotype	Sebastes inermis	OR209461	OR209597	Hiroshima	White
HRW_183	183	Red-white morphotype	Sebastes inermis	OR209462	OR209598	Hiroshima	White
HRW_186	186	Red-white morphotype	Sebastes inermis	OR209463	OR209599	Hiroshima	White
HRW_187	187	Red-white morphotype	Sebastes inermis	OR209464	OR209600	Hiroshima	Hybrid
HRW_188	188	Red-white morphotype	Sebastes inermis	OR209465	OR209601	Hiroshima	White
HRW_189	189	Red-white morphotype	Sebastes inermis	OR209466	OR209602	Hiroshima	White
HRW_190	190	Red-white morphotype	Sebastes inermis	OR209467	OR209603	Hiroshima	White
HRW_398	398	Red-white morphotype	Sebastes inermis	OR209468	OR209604	Hiroshima	White
HRW_399	399	Red-white morphotype	Sebastes inermis	OR209469	OR209605	Hiroshima	Hybrid
HRW_400	400	Red-white morphotype	Sebastes inermis	OR209470	OR209606	Hiroshima	White
HRW_401	401	Red-white morphotype	Sebastes inermis	OR209471	OR209607	Hiroshima	Hybrid
HRW_402	402	Red-white morphotype	Sebastes inermis	OR209472	OR209608	Hiroshima	White
HRW_403	403	Red-white morphotype	Sebastes inermis	OR209473	OR209609	Hiroshima	White
HRW_404	404	Red-white morphotype	Sebastes inermis	OR209474	OR209610	Hiroshima	Hybrid
HRW_405	405	Red-white morphotype	Sebastes inermis	OR209475	OR209611	Hiroshima	White
HRW_410	410	Red-white morphotype	Sebastes inermis	OR209476	OR209612	Hiroshima	White
HRW_417	417	Red-white morphotype	Sebastes inermis	OR209477	OR209613	Hiroshima	White
HRW_418	418	Red-white morphotype	Sebastes inermis	OR209478	OR209614	Hiroshima	White
HRW_591	591	Red-white morphotype	Sebastes inermis	OR209479	OR209615	Hiroshima	White
WK_470	470	Kumano morphotype	Sebastes inermis	OR209480	OR209616	Wakayama	White
WK_681	681	Kumano morphotype	Sebastes inermis	OR209481	OR209617	Wakayama	Hybrid
WK_682	682	Kumano morphotype	Sebastes inermis	OR209482	OR209618	Wakayama	Hybrid
WK_683	683	Kumano morphotype	Sebastes inermis	OR209483	OR209619	Wakayama	Hybrid
WK_684	684	Kumano morphotype	Sebastes inermis	OR209484	OR209620	Wakayama	Hybrid
WK_685	685	Kumano morphotype	Sebastes inermis	OR209485	OR209621	Wakayama	Red
